# Supplementary material for: Prognosis of severe acquired brain injury: Short and long-term outcome determinants and their potential clinical relevance after rehabilitation. A comprehensive approach to analyze cohort studies
Source: PLoS One. 2019 Sep 26;14(9):e0216507. doi: 10.1371/journal.pone.0216507 (PMC6762165; doi:10.1371/journal.pone.0216507)
Supplement: S1 Table — (XLSX) [file pone.0216507.s003.xlsx]

## Sheet: Full GOLOGIT Model
S3 Table . GOLOGIT results
	Global pseudo R2=0.37
	Equation 1		Equation 2		Equation 3		Partial cont. to pR2 (%)	BIF (%)	LF (%)
	Coeff	p	Coeff	p	Coeff	p
Age	0.046	≤0.001	0.046	≤0.001	0.046	≤0.001	14.8	100	60.3
Gender, male		NS		NS		NS	-	32.2	-
Hypertension		NS		NS		NS	-	30.9	-
Diabetes		NS		NS		NS	-	24.1	-
COPD		NS		NS		NS	-	29.8	-
GFR <60 ml/mg		NS		NS		NS	-	17	-
CAD	-1.55	=0.01	-0.11	=0.77	0.61	=0.07	1.3	65.9	NA
AID		NS		NS		NS	-	38.8	-
OAI, weeks	0.13	=0.09	0.11	≤0.001	0.03	=0.07	5.9	99.3	72.8
NI		NS		NS		NS	-	37.1	-
SPU		NS		NS		NS	-	31.9	-
PEG/NGI	0.36	=0.56	1.01	≤0.001	0.13	=0.72	14.4	83.7	NA
Tracheostomy		NS		NS		NS	-	60.8	-
Etiology								71.6	-
baseline reference: Anoxia
Bleeding		NS		NS		NS	-	-	-
Infection/neoplasm		NS		NS		NS	-	-	-
Hypoxia		NS		NS		NS	-	-	-
Ischemia		NS		NS		NS	-	-	-
Trauma		NS		NS		NS	-	-	-
DRS score	0.13	≤0.001	0.13	≤0.001	0.13	≤0.001	23.4	96.2	44.1
LCFS score (1/x2)*	9.84	=0.15	7.11	≤0.001	1.27	=0.003	21.5	96.8	5.1
GOSE score	0.018	=0.96	-1.12	=0.002	-0.32	=0.30	18.8	78	59.2
FIMTM motor score		NS		NS		NS	-	36.4	-
FIMTM cognitive score (1/x)*		NS		NS		NS		78
Constant term	-2.76		-4.1		-7.02		-	-	-
pR2: pseudo R2, BIF: bootstrap inclusion frequency, LF: linear vs non-linear fit frequency, COPD: chronic obstructive pulmonary disease, GFR: glomerular filtration rate, CAD: coronary artery disease, AID: active infectious disease, OAI: acute onset to admission interval, NI: nutritional impairment, SPU: skin pressure ulcers, PEG/NSI: percutaneous endoscopic gastrostomy or nasogastric intubation, …
