# Supplementary material for: Prognosis of severe acquired brain injury: Short and long-term outcome determinants and their potential clinical relevance after rehabilitation. A comprehensive approach to analyze cohort studies
Source: PLoS One. 2019 Sep 26;14(9):e0216507. doi: 10.1371/journal.pone.0216507 (PMC6762165; doi:10.1371/journal.pone.0216507)
Supplement: S2 Table — (XLSX) [file pone.0216507.s004.xlsx]

## Sheet: Foglio1
	Global R2= 0.52 - Haller's C=0.68±0.03
	Hazard ratio	p-value	Percent fraction of global R2 (%)	Bootstrap inclusion frequency (%)	Linearity stability (%)	Interaction with time
						Hazard ratio	p-value
Age (10 years)	1.37	≤0.0001	42.3	96.2	0.724	1.11	0.03
Gender , male	1.3	0.22	NA	12	NA		NA
Etiology				0
Anoxia	ref	-	NA	49.5	NA		NA
Bleeding	0.9	0.72	NA	49.5	NA		NA
Infection	1.4	0.44	NA	49.5	NA		NA
Hypoxia	2.1	0.16	NA	49.5	NA		NA
Ischemia	0.9	0.81	NA	49.5	NA		NA
Trauma	0.9	0.84	NA	49.5	NA		NA
SPU	1.5	0.09	NA	27.9	NA		NA
NI	1.18	0.63	NA	4.6	NA		NA
AID	1.17	0.42	NA	7.9	NA		NA
Diabetes	1.44	0.21	NA	16	NA		NA
GFR <60 ml/mg	1.11	0.82	NA	6.4	NA		NA
Tracheostomy	1.12	0.55	NA	8.6	NA		NA
CAD	0.64	0.16	NA	28.2	NA		NA
COPD	1.03	0.9	NA	4.6	NA		NA
LOS	0.89	0.64	NA	19.7	NA		NA
OAI (1/x2) weeks	0.95	0.04	5	55.2	0.192		NS
Disability recovered	0.29	0.014	23.8	42.1	0.789		NS
Discharge DRS	1.09	≤0.0001	29	84	0.907		NS
SPU: skin pressure ulcers. NI: nutritional impairment. AID: acute infectious disease. GFR: glomerular filtration rate. CAD: coronary artery disease. COPD: chronic obstructive pulmonary disease. LOS: length of hospital stay. OAI: acute onset to admission interval. DRS: Disability Rating Scale. NS: not significant. NA: not applicable. Hazard R: hazard ratio
