# Supplementary material for: Prognosis of severe acquired brain injury: Short and long-term outcome determinants and their potential clinical relevance after rehabilitation. A comprehensive approach to analyze cohort studies
Source: PLoS One. 2019 Sep 26;14(9):e0216507. doi: 10.1371/journal.pone.0216507 (PMC6762165; doi:10.1371/journal.pone.0216507)
Supplement: S3 Table — (XLSX) [file pone.0216507.s005.xlsx]

## Sheet: Sheet1
id	age	sex	ev_ricw	los	status_fup	fup_y	eziologia	drs_in	drs_out	gose_in	gose_out	lcfs_in	lcfs_out	fim_mot_in	fim_cogn_in	fim_mot_out	fim_cogn_out	fim_in	fim_out	fim_m_gain	fim_c_gain	lcfs_gain	gose_gain	drs_gain	pegsng_in	pegsng_out	piaghe_in	piaghe_out	tracheo_in	tracheo_out	infezione	crea_in	crea_out	gfr_in	ckd_in	gfr_out	ckd_out	nutrizione_def	diabete	fa	copd	iperten	cad
1	49.0137	1	4.42857	16	0	9.79452	ischemia	22	18	3	3	4	8	13	25	13	30	38	43	0.0126582	0.545455	1	0.166667	0.217391	1	0	0	0	0	0	0	0.42	0.57	136.728	0	120.6	0	0	0	0	0	0	0
2	69.7616	1	8.85714	20	1	2.47945	emorragia	6	1	3	8	8	8	13	35	67	35	48	102	0.696203	1	1	1	0.857143	1	1	1	1	1	1	1	0.26	0.37	143.679	0	124.284	0	1	0	0	0	0	0
3	32.1288	1	9.85714	26.2857	0	9.55068	trauma	26	26	2	2	1	2	13	5	13	5	18	18	0.0126582	0.0322581	0.25	0.142857	0.037037	1	0	1	1	1	0	1	0.29	0.76	179.403	0	120.743	0	0	0	0	0	0	0
4	58.2521	1	3.42857	10.1429	0	9.80548	trauma	6	6	3	4	4	6	13	23	45	30	36	75	0.417722	0.615385	0.6	0.333333	0.142857	0	0	0	0	1	0	1	0.53	0.65	116.648	0	107.263	0	1	0	0	0	0	0
5	27.7616	1	82	41.7143	1	1.02466	trauma	23	23	2	2	2	2	13	5	13	5	18	18	0.0126582	0.0322581	0.142857	0.142857	0.0416667	1	1	1	1	1	1	1	0.58	0.6	138.774	0	136.854	0	0	0	0	0	0	0
6	62.6466	0	5.85714	15.4286	1	4.2274	ischemia	24	17	2	2	1	3	13	5	13	7	18	20	0.0126582	0.0967742	0.375	0.142857	0.32	1	1	1	1	1	0	1	0.72	0.55	89.1534	0	99.8323	0	0	0	1	0	1	0
7	28.0712	1	4.71429	9.71429	0	9.69041	trauma	16	2	3	8	6	8	13	25	86	35	38	121	0.936709	1	1	1	0.882353	0	0	0	0	0	0	1	0.5	0.41	147.503	0	160.038	0	0	0	0	0	0	0
8	22.2795	1	4.57143	1.28571	0	9.79726	anossia	6	2	7	8	6	8	38	23	80	32	61	112	0.796296	0.769231	1	1	0.714286	0	0	0	0	0	0	0	0.77	0.77	128.835	0	128.835	0	0	0	0	0	0	0
9	55.6822	1	6.42857	17.2857	1	3.30685	emorragia	6	5	3	4	4	6	13	7	55	16	20	71	0.544304	0.344828	0.6	0.333333	0.285714	1	0	0	0	1	0	0	0.34	0.68	141.977	0	106.781	0	0	0	0	0	1	0
10	18.4575	1	1.28571	3.85714	0	9.72877	trauma	6	1	5	8	8	8	21	13	77	31	34	108	0.802817	0.826087	1	1	0.857143	0	0	0	0	0	0	0	0.76	0.76	133.221	0	133.221	0	0	0	0	0	0	0
11	74.3288	0	6.14286	12.2857	0	9.55068	emorragia	6	2	3	5	7	8	17	18	68	29	35	97	0.693333	0.666667	1	0.5	0.714286	0	0	0	0	0	0	0	0.35	0.58	107.224	0	90.808	0	0	0	0	0	1	0
12	73.2247	1	6.28571	17.7143	1	3.11781	emorragia	27	22	2	3	2	3	13	5	13	5	18	18	0.0126582	0.0322581	0.285714	0.285714	0.214286	1	1	1	1	1	1	1	0.77	0.57	90.0423	0	101.89	0	0	1	0	1	1	0
13	18.6548	0	3.85714	3.42857	0	9.68219	trauma	9	9	4	4	8	8	20	17	41	26	37	67	0.305556	0.526316	1	0.2	0.1	0	0	0	0	0	0	0	0.46	0.46	144.223	0	144.223	0	0	0	0	0	0	0
14	47.2	0	11.7143	24	0	9.27945	emorragia	7	5	3	2	3	6	13	7	36	14	20	50	0.303797	0.275862	0.666667	-0.333333	0.375	0	0	0	0	0	0	0	0.24	0.32	146.748	0	133.496	0	0	0	0	0	1	0
15	56.1425	1	7.28571	11	0	9.51507	emorragia	11	1	4	8	6	8	25	17	85	32	42	117	0.910448	0.842105	1	1	0.916667	0	0	0	0	1	0	1	0.5	0.99	121.166	0	84.8374	0	0	0	0	0	0	0
16	58.9288	1	7.57143	13	0	9.45753	emorragia	16	1	3	3	4	8	13	11	46	21	24	67	0.43038	0.44	1	0.166667	0.941176	0	0	0	0	1	0	0	0.5	0.44	118.639	0	125.039	0	0	0	0	0	1	0
17	51.1096	1	28.4286	17.7143	1	5.45479	anossia	25	25	2	2	2	2	13	5	13	5	18	18	0.0126582	0.0322581	0.142857	0.142857	0.0384615	1	1	1	1	1	1	1	0.68	1.54	110.599	0	51.5052	1	0	0	0	0	0	0
18	75.9479	1	8.42857	2.85714	1	6.67945	emorragia	21	24	3	3	5	5	13	32	13	32	45	45	0.0126582	0.25	0.25	0.166667	-0.181818	1	1	1	1	1	1	1	1.25	4.31	55.6072	1	12.4512	1	0	0	0	0	1	0
19	62.5726	0	5.71429	31.7143	1	8.27945	ischemia	24	24	2	2	1	1	13	5	13	5	18	18	0.0126582	0.0322581	0.125	0.142857	0.04	1	1	1	1	1	1	1	0.42	0.75	109.094	0	84.8601	0	0	0	1	0	0	1
20	56.1041	0	7.14286	14.5714	0	9.18356	ischemia	20	10	3	4	5	7	13	5	13	5	18	18	0.0126582	0.0322581	0.75	0.333333	0.52381	1	0	0	0	1	0	1	0.3	0.48	128.007	0	109.667	0	0	1	0	0	0	0
21	39.2822	0	4.28571	24.2857	0	8.99178	anossia	21	6	3	4	2	5	13	5	29	14	18	43	0.21519	0.322581	0.571429	0.333333	0.727273	1	0	0	0	1	0	0	0.36	0.7	135.845	0	109.152	0	0	0	0	0	0	1
22	28.337	0	6.71429	48.8571	0	8.46575	emorragia	29	16	2	3	2	6	13	5	35	16	18	51	0.291139	0.387097	0.714286	0.285714	0.466667	1	0	0	0	1	0	1	0.26	0.42	163.343	0	139.501	0	0	0	0	0	0	0
23	74.9233	0	6.57143	29.1429	1	2.6411	emorragia	29	24	2	2	1	2	13	5	13	5	18	18	0.0126582	0.0322581	0.25	0.142857	0.2	1	1	1	1	1	1	0	0.46	0.65	97.3182	0	86.8546	0	0	0	0	0	1	0
24	57.9781	1	10.1429	4.42857	0	9.27123	ischemia	7	5	3	2	3	6	20	32	55	35	52	90	0.5	1	0.666667	-0.333333	0.375	1	0	0	0	1	0	0	0.82	0.81	97.494	0	97.9869	0	0	0	0	0	1	0
25	79.6767	0	3.85714	7.14286	0	9.14521	trauma	17	8	3	6	4	6	16	11	35	19	27	54	0.263158	0.36	0.6	0.666667	0.555556	0	0	0	0	0	0	0	0.46	0.46	93.9594	0	93.9594	0	0	1	0	0	1	0
26	45.8575	0	10.1429	24.2857	0	8.78082	ischemia	21	5	3	4	7	8	13	5	38	30	18	68	0.329114	0.83871	1	0.333333	0.772727	0	0	0	0	0	0	0	0.36	0.67	129.327	0	105.423	0	0	0	0	0	1	0
27	36.8493	1	13.4286	18.4286	0	8.87671	trauma	22	7	3	5	4	7	15	6	78	25	21	103	0.831169	0.666667	0.8	0.5	0.695652	0	0	1	0	1	0	0	0.47	0.8	142.033	0	114.144	0	0	0	0	0	0	0
28	41.3123	1	9.71429	39.4286	0	8.27945	trauma	24	21	2	3	2	4	13	5	15	12	18	27	0.0379747	0.258065	0.428571	0.285714	0.16	1	1	1	0	1	0	1	0.28	0.39	170.858	0	149.104	0	0	0	0	0	0	0
29	39.1425	1	6.14286	1.57143	0	9.00274	trauma	7	6	4	4	6	8	51	24	58	27	75	85	0.195122	0.333333	1	0.2	0.25	0	0	0	0	0	0	1	1.04	1.04	90.0699	0	90.0699	0	0	0	0	0	0	0
30	29.7452	0	15.7143	22.7143	0	8.57534	anossia	21	5	3	4	4	6	13	9	34	26	22	60	0.278481	0.666667	0.6	0.333333	0.772727	0	0	0	0	1	0	0	0.2	0.26	175.584	0	161.064	0	0	0	0	0	0	0
31	52.2192	1	5.14286	7.14286	0	8.86301	emorragia	21	6	3	4	3	4	13	5	85	23	18	108	0.924051	0.612903	0.333333	0.333333	0.727273	0	0	0	0	0	0	0	0.46	0.54	128.963	0	120.739	0	0	0	0	1	0	0
32	51.5178	1	4.85714	34.8571	1	1.21918	anossia	21	21	3	3	2	4	13	5	13	5	18	18	0.0126582	0.0322581	0.428571	0.166667	0.0454545	1	0	1	1	0	0	1	0.79	0.58	103.261	0	117.244	0	0	0	0	0	0	0
33	72.8164	1	27.7143	60	1	1.30959	emorragia	3	7	3	2	2	3	13	5	13	5	18	18	0.0126582	0.0322581	0.285714	-0.333333	-1.25	1	1	1	1	1	0	0	0.46	0.61	111.276	0	99.0886	0	0	0	0	0	0	0
34	54.9945	1	20.7143	26.2857	1	1.65479	emorragia	23	23	2	2	2	3	13	5	13	5	18	18	0.0126582	0.0322581	0.285714	0.142857	0.0416667	1	1	1	1	1	1	0	0.61	0.64	112.444	0	110.247	0	0	0	0	0	0	0
35	54.8	1	10.7143	57.7143	1	0.706849	trauma	24	24	2	2	2	2	13	5	13	5	18	18	0.0126582	0.0322581	0.142857	0.142857	0.04	1	1	1	1	1	0	0	0.29	0.39	152.638	0	135.139	0	0	0	0	0	0	0
36	53.2055	1	7.14286	46.1429	0	7.92603	emorragia	26	21	2	3	2	3	13	5	15	8	18	23	0.0379747	0.129032	0.285714	0.285714	0.222222	1	0	1	0	1	0	1	0.36	0.5	141.634	0	123.746	0	0	1	0	0	0	0
37	62.4493	1	3.71429	51.5714	0	7.8137	trauma	26	26	2	2	2	2	13	5	13	5	18	18	0.0126582	0.0322581	0.142857	0.142857	0.037037	1	1	1	1	1	1	1	0.45	0.33	121.306	0	137.798	0	0	0	0	0	1	0
38	40.6931	0	15.2857	7.14286	0	8.63562	emorragia	11	1	4	7	7	8	47	29	76	34	76	110	0.666667	0.857143	1	0.8	0.916667	0	0	0	0	0	0	0	0.54	0.61	117.222	0	112.614	0	0	1	0	0	1	0
39	21.6219	0	5.42857	11.5714	0	8.51233	ipossia	19	2	3	8	8	8	13	35	67	35	48	102	0.696203	1	1	1	0.9	0	0	1	0	0	0	1	0.24	0.35	174.921	0	154.501	0	0	0	0	0	0	0
40	66.3534	1	6.71429	8	0	8.53699	emorragia	11	1	4	8	8	8	24	32	84	34	56	118	0.897059	0.75	1	1	0.916667	1	0	0	0	0	0	0	0.52	0.78	111.14	0	94.0803	0	0	0	0	0	0	1
41	24.9014	0	6.71429	7	0	8.50137	trauma	11	1	4	7	8	8	24	33	86	35	57	121	0.926471	1	1	0.8	0.916667	0	0	0	0	0	0	0	0.35	0.46	151.28	0	138.271	0	1	0	0	0	0	0
42	21.8849	1	4.14286	3.42857	0	8.52603	emorragia	6	1	6	7	8	8	43	35	46	35	78	81	0.0816327	1	1	0.666667	0.857143	0	0	0	0	0	0	0	0.56	0.55	146.851	0	147.943	0	1	0	0	0	0	0
43	57.874	0	3.57143	58.8571	1	0.591781	emorragia	24	23	2	2	2	2	13	5	13	6	18	19	0.0126582	0.0645161	0.142857	0.142857	0.08	1	1	1	1	1	0	0	0.1	0.33	181.177	0	122.324	0	0	0	0	0	0	0
44	70.3753	0	3.85714	25.5714	0	8.06301	emorragia	17	9	3	5	5	6	17	9	49	17	26	66	0.44	0.333333	0.5	0.5	0.5	0	0	0	0	0	0	0	0.59	0.58	92.872	0	93.3958	0	0	1	0	0	1	0
45	47.3041	0	29	47.7143	0	7.56438	trauma	26	26	2	2	2	2	13	5	13	5	18	18	0.0126582	0.0322581	0.142857	0.142857	0.037037	1	1	1	1	1	1	1	0.24	0.39	146.748	0	125.084	0	0	0	0	1	0	0
46	73.663	0	3.42857	20	0	8.09315	emorragia	22	17	3	3	2	6	13	5	13	7	18	20	0.0126582	0.0967742	0.714286	0.166667	0.26087	1	0	0	0	1	0	1	0.47	0.53	97.3132	0	93.5417	0	0	1	0	0	1	0
47	60.8082	1	2.85714	2.57143	0	8.4137	trauma	17	8	3	4	4	6	13	7	23	7	20	30	0.139241	0.0344828	0.6	0.333333	0.555556	0	0	0	0	0	0	1	0.87	0.87	93.1667	0	93.1667	0	0	0	0	0	0	0
48	68.0603	0	4.14286	7.14286	0	8.28767	emorragia	18	9	3	6	4	7	13	6	60	32	19	92	0.607595	0.9	0.8	0.666667	0.526316	1	0	1	1	1	0	0	0.51	0.54	98.8111	0	96.9703	0	0	0	0	0	0	0
49	34.5808	1	5	19.8571	0	8.0411	emorragia	21	13	2	3	2	5	13	5	48	19	18	67	0.455696	0.483871	0.571429	0.285714	0.409091	1	0	0	0	1	0	1	0.36	0.41	160.725	0	152.359	0	0	0	0	0	0	0
50	40.2247	1	5.85714	32	1	0.679452	anossia	25	22	2	2	2	3	13	5	13	5	18	18	0.0126582	0.0322581	0.285714	0.142857	0.153846	1	1	1	1	1	0	1	0.38	0.36	151.767	0	155.177	0	1	0	0	0	0	0
51	19.9534	1	9	2.85714	0	8.35068	trauma	7	4	3	5	4	6	21	13	64	19	34	83	0.619718	0.304348	0.6	0.5	0.5	0	0	0	0	0	0	0	0.64	0.64	140.976	0	140.976	0	0	0	0	0	0	0
52	62.9644	0	6.85714	34.2857	0	7.74795	emorragia	15	8	4	5	6	8	13	30	30	35	43	65	0.227848	1	1	0.4	0.5	0	0	0	0	0	0	0	0.63	0.55	95.4701	0	99.8323	0	0	1	0	0	1	0
53	53.3616	1	5.85714	64.7143	0	7.15342	trauma	21	10	3	4	3	7	13	5	40	22	18	62	0.35443	0.580645	0.833333	0.333333	0.545455	0	0	1	1	1	0	1	0.33	0.5	146.791	0	123.746	0	0	0	0	0	0	0
54	66.3534	0	4.71429	11.1429	0	8.1726	emorragia	17	8	3	4	6	8	13	8	80	21	21	101	0.860759	0.5	1	0.333333	0.555556	0	0	0	0	1	0	0	0.42	0.8	106.819	0	76.8537	0	0	0	0	0	1	0
55	43.063	0	8.14286	15.2857	0	8.07397	emorragia	11	6	3	4	6	7	17	17	67	28	34	95	0.68	0.631579	0.666667	0.333333	0.5	0	0	0	0	0	0	0	0.3	0.33	140.247	0	135.917	0	0	0	0	0	0	0
56	65.9562	0	3.71429	7	1	0.339726	emorragia	17	10	3	5	6	8	18	35	74	35	53	109	0.77027	1	1	0.5	0.444444	0	0	0	0	0	0	0	0.53	0.53	98.949	0	98.949	0	0	0	0	0	1	0
57	74.4603	0	11.2857	28	1	0.542466	trauma	28	28	2	2	2	2	13	5	13	5	18	18	0.0126582	0.0322581	0.142857	0.142857	0.0344828	1	1	1	1	1	1	1	0.26	0.21	118.24	0	126.847	0	0	0	0	0	0	0
58	18.3123	1	5.42857	27.7143	0	7.79452	trauma	21	12	3	5	3	6	13	5	52	32	18	84	0.506329	0.903226	0.666667	0.5	0.454545	1	0	1	0	1	0	0	0.36	0.71	181.111	0	136.999	0	0	0	0	0	0	0
59	80.6192	0	8.14286	57	1	2.27397	emorragia	25	25	2	2	2	2	13	5	13	5	18	18	0.0126582	0.0322581	0.142857	0.142857	0.0384615	1	1	1	1	1	1	1	0.28	0.62	109.855	0	84.5746	0	0	0	0	0	0	0
60	44.0575	1	5.85714	12.7143	0	8.0411	trauma	15	8	3	4	5	7	39	10	72	24	49	96	0.641509	0.576923	0.75	0.333333	0.5	0	0	0	0	0	0	0	0.51	0.79	130.754	0	109.23	0	1	0	0	0	1	0
61	48.2493	1	5.28571	8	0	8.13151	ipossia	10	3	3	6	4	7	23	32	82	35	55	117	0.869565	1	0.8	0.666667	0.727273	0	0	0	0	0	0	0	0.56	0.76	122.337	0	107.907	0	0	0	1	1	1	0
62	31.126	1	2	36	0	7.55616	trauma	12	21	3	3	4	6	13	23	13	32	36	45	0.0126582	0.769231	0.6	0.166667	-0.769231	0	0	1	1	0	0	1	0.36	0.7	165.305	0	125.774	0	0	0	0	0	1	0
63	48.6055	1	13.4286	34.1429	1	2.78082	trauma	28	22	2	2	2	3	13	5	13	5	18	18	0.0126582	0.0322581	0.285714	0.142857	0.241379	0	1	1	1	1	0	1	0.33	0.87	150.974	0	101.361	0	0	0	0	0	1	0
64	19.7507	1	7.42857	25.4286	1	1.40274	trauma	26	26	2	2	2	2	13	5	13	5	18	18	0.0126582	0.0322581	0.142857	0.142857	0.037037	0	1	0	0	1	0	1	0.34	0.51	182.829	0	154.765	0	0	0	0	0	0	0
65	53.9863	0	7.28571	53.7143	1	0.0547945	anossia	23	23	2	2	2	2	13	5	13	5	18	18	0.0126582	0.0322581	0.142857	0.142857	0.0416667	1	1	1	1	1	1	1	0.36	0.33	122.26	0	125.81	0	0	0	0	1	0	1
66	56.9726	0	19.4286	30.2857	1	5.86849	inf_neo	23	13	3	4	3	6	13	5	44	29	18	73	0.405063	0.806452	0.666667	0.333333	0.458333	1	1	0	0	1	0	0	0.23	0.63	138.722	0	99.5799	0	0	0	0	0	1	0
67	74.6904	1	4.42857	20.1429	1	6.80822	emorragia	21	15	3	3	2	4	13	5	23	15	18	38	0.139241	0.354839	0.428571	0.166667	0.318182	0	0	0	0	0	0	1	0.88	0.88	84.0447	0	84.0447	0	0	0	0	0	0	0
68	34.0137	1	8	6.14286	0	8.01644	anossia	22	7	3	5	3	7	56	28	80	32	84	112	0.694444	0.625	0.833333	0.5	0.695652	0	0	0	0	0	0	1	0.65	0.66	126.96	0	126.166	0	0	0	0	0	0	0
69	52.9671	0	4.71429	4.14286	1	6.90959	emorragia	18	13	3	3	4	6	37	11	76	18	48	94	0.727273	0.32	0.6	0.166667	0.315789	0	0	0	0	0	0	0	0.79	0.79	85.4927	0	85.4927	0	0	0	0	1	1	0
70	69.4575	1	8.14286	35.1429	1	0.958904	emorragia	24	21	2	2	1	3	13	5	13	6	18	19	0.0126582	0.0645161	0.375	0.142857	0.16	1	1	1	1	1	0	0	0.46	0.67	114.447	0	98.0574	0	0	1	0	0	0	0
71	48.7644	1	11.2857	66.2857	1	4.47397	emorragia	24	24	2	2	2	2	13	5	13	5	18	18	0.0126582	0.0322581	0.142857	0.142857	0.04	1	1	0	0	1	1	1	0.44	0.6	134.138	0	118.084	0	0	0	0	0	0	0
72	29.9918	0	13	11.4286	0	7.74521	ipossia	13	3	4	8	8	8	21	28	64	33	49	97	0.619718	0.75	1	1	0.785714	0	0	0	0	0	0	0	1.25	0.97	57.6983	1	78.4008	0	0	0	0	0	1	0
73	78.6411	1	13.5714	15.7143	1	6.85479	emorragia	18	13	3	4	3	4	13	9	37	25	22	62	0.316456	0.62963	0.333333	0.333333	0.315789	1	0	0	0	1	0	0	1.03	1.01	68.8054	0	70.456	0	0	0	1	0	0	0
74	75.5397	0	8.42857	12.8571	1	6.47123	emorragia	21	16	4	3	2	4	13	5	16	9	18	25	0.0506329	0.16129	0.428571	-0.4	0.272727	1	1	0	1	1	0	1	0.5	1.04	94.022	0	52.1675	1	0	1	0	0	0	0
75	81.2164	0	5.85714	62.4286	1	0.268493	trauma	26	25	2	2	1	2	13	5	13	5	18	18	0.0126582	0.0322581	0.25	0.142857	0.0740741	1	1	1	1	1	1	1	0.52	0.67	89.6131	0	82.4438	0	0	0	0	1	1	0
76	31.2384	1	2.71429	3.14286	0	7.82466	trauma	14	3	3	6	4	8	33	30	85	31	63	116	0.898305	0.333333	1	0.666667	0.8	0	0	0	0	0	0	1	0.76	0.76	121.594	0	121.594	0	0	0	0	0	0	0
77	74.6712	1	7.71429	16.2857	1	2.4137	ischemia	14	11	3	3	4	5	16	9	29	18	25	47	0.184211	0.37037	0.4	0.166667	0.266667	0	0	0	0	0	0	1	0.47	0.72	108.758	0	91.2702	0	0	1	0	0	1	0
78	65.3918	1	8.42857	9.14286	0	7.69041	trauma	14	7	3	5	5	8	25	25	91	35	50	126	1	1	1	0.5	0.533333	0	0	1	1	0	0	0	0.53	0.74	111.051	0	96.8157	0	0	0	0	0	0	0
79	30.1014	1	3.85714	10.1429	0	7.64932	trauma	20	5	3	4	5	8	15	9	62	30	24	92	0.623377	0.814815	1	0.333333	0.761905	0	0	0	0	1	0	1	0.88	0.78	115.291	0	121.151	0	0	0	0	0	1	0
80	79.4795	1	5.85714	22.5714	1	2.28493	emorragia	19	13	3	4	5	6	13	6	26	16	19	42	0.177215	0.366667	0.5	0.333333	0.35	1	0	0	0	0	0	1	0.79	1.33	85.4211	0	50.5133	1	0	1	1	0	1	0
81	56.8384	1	3.85714	1.71429	0	7.73151	trauma	16	4	3	5	6	6	13	15	69	29	28	98	0.721519	0.714286	0.333333	0.5	0.764706	0	0	0	0	0	0	1	0.78	0.81	100.22	0	98.6777	0	0	0	0	0	0	0
82	29.0959	1	5.71429	7.28571	0	7.59178	trauma	16	5	3	5	6	8	13	20	60	28	33	88	0.607595	0.5625	1	0.5	0.705882	0	0	0	0	0	0	0	0.84	0.84	118.345	0	118.345	0	0	0	0	0	0	0
83	54.3589	1	8.14286	7.28571	0	7.57534	trauma	11	4	4	5	5	8	23	25	88	35	48	123	0.956522	1	1	0.4	0.666667	0	0	0	0	0	0	1	0.4	0.48	134.683	0	124.959	0	0	0	0	0	1	0
84	39.8959	0	10	62.7143	0	6.50959	anossia	25	25	2	2	2	2	13	5	13	5	18	18	0.0126582	0.0322581	0.142857	0.142857	0.0384615	1	1	1	0	1	1	1	0.39	0.44	131.388	0	126.276	0	0	0	0	0	0	1
85	72.2301	1	2.85714	7.42857	1	1.20274	anossia	20	20	3	3	3	4	13	5	16	8	18	24	0.0506329	0.129032	0.333333	0.166667	0.047619	0	0	0	0	1	0	1	0.92	0.62	82.8473	0	99.1224	0	0	0	0	1	1	0
86	84.4493	1	11.1429	7	1	7.23562	anossia	29	10	4	5	7	8	24	30	59	32	54	91	0.529412	0.5	1	0.4	0.666667	0	0	0	0	1	0	0	1.48	1.48	42.8591	1	42.8591	1	0	0	1	1	0	0
87	21.0849	1	2.14286	1.42857	0	7.57534	trauma	16	1	4	8	6	8	28	27	78	35	55	113	0.796875	1	1	1	0.941176	0	0	0	0	0	0	0	0.97	0.97	111.193	0	111.193	0	0	0	0	0	0	0
88	51.9397	1	6.28571	44.8571	0	6.73699	trauma	28	16	2	3	2	5	13	5	19	26	18	45	0.0886076	0.709677	0.571429	0.285714	0.448276	1	0	1	0	1	0	0	0.27	0.4	160.535	0	136.588	0	0	0	0	0	0	0
89	31.2658	1	11	74.8571	0	6.10137	anossia	27	23	2	2	2	2	13	5	13	5	18	18	0.0126582	0.0322581	0.142857	0.142857	0.178571	1	1	1	0	1	0	1	0.33	0.29	171.323	0	180.668	0	0	0	0	0	0	0
90	18.7233	1	3.85714	2.85714	0	7.48219	trauma	6	3	4	5	6	7	43	27	79	30	70	109	0.755102	0.444444	0.666667	0.4	0.571429	0	0	0	0	0	0	1	0.77	0.8	131.579	0	129.528	0	0	0	0	0	0	0
91	57.2904	1	4	3.85714	0	7.40548	emorragia	11	2	3	7	6	8	18	15	82	33	33	115	0.878378	0.904762	1	0.833333	0.833333	0	0	0	0	1	0	0	0.62	0.58	110.137	0	113.198	0	0	0	0	0	1	0
92	55.1918	1	8.28571	8.14286	0	7.28493	trauma	16	2	4	6	6	8	25	30	79	34	55	113	0.820896	0.833333	1	0.6	0.882353	0	0	0	0	0	0	0	0.34	0.58	142.978	0	114.799	0	0	0	0	0	0	0
93	21.674	1	13.5714	5.85714	0	7.29041	emorragia	13	8	3	4	4	8	13	13	24	32	26	56	0.151899	0.869565	1	0.333333	0.428571	0	0	0	0	1	0	1	0.39	0.42	170.394	0	165.283	0	0	0	0	0	1	0
94	17.7808	1	3.71429	23.1429	0	6.92329	trauma	23	8	3	6	2	8	13	5	52	30	18	82	0.506329	0.83871	1	0.666667	0.666667	0	0	0	0	1	1	1	0.77	0.73	132.507	0	135.444	0	0	0	0	0	0	0
95	64.9315	0	10	16.7143	1	0.29589	anossia	18	3	3	5	4	8	13	9	65	31	22	96	0.670886	0.851852	1	0.5	0.842105	0	0	0	0	1	0	0	0.4	0.71	109.313	0	89.4087	0	0	0	1	0	1	0
96	23.5836	1	3.28571	7.14286	0	7.21096	trauma	14	8	3	3	4	4	33	13	71	27	46	98	0.661017	0.652174	0.2	0.166667	0.466667	0	0	0	0	1	0	0	0.55	0.74	145.879	0	129.13	0	0	0	0	0	0	0
97	47.9781	0	3.42857	12	0	7.09589	emorragia	14	0	3	8	3	8	13	28	78	35	41	113	0.835443	1	1	1	1	0	0	0	0	1	0	0	0.31	0.27	133.953	0	140.182	0	0	0	0	0	0	0
98	40.8685	1	6.14286	9.71429	0	7.11781	trauma	16	7	3	5	4	5	13	5	78	25	18	103	0.835443	0.677419	0.4	0.5	0.588235	0	0	0	0	0	0	0	0.51	0.96	133.539	0	97.8375	0	0	0	0	0	0	0
99	54.2384	1	8.14286	121.143	1	2.44384	emorragia	18	17	2	3	3	3	13	5	13	5	18	18	0.0126582	0.0322581	0.166667	0.285714	0.105263	1	1	1	0	1	0	1	0.74	0.87	104.593	0	97.8624	0	0	0	0	0	0	0
100	51.6384	1	2.28571	6.85714	0	7.11507	emorragia	14	4	3	4	6	8	13	25	60	35	38	95	0.607595	1	1	0.333333	0.733333	0	0	0	0	0	0	1	0.73	0.72	106.668	0	107.274	0	0	0	0	0	1	0
101	64.6384	0	4.28571	2	0	7.1726	emorragia	15	15	3	3	5	5	13	7	13	7	20	20	0.0126582	0.0344828	0.25	0.166667	0.0625	1	1	0	0	1	0	1	0.6	0.59	95.6615	0	96.1919	0	0	0	0	0	0	0
102	18.6219	1	5.14286	8.71429	0	7.00822	trauma	16	0	3	7	5	8	13	15	90	35	28	125	0.987342	1	1	0.833333	1	0	0	0	0	0	0	1	0.34	0.5	184.118	0	157.13	0	0	0	0	0	1	0
103	66.1507	1	1.42857	6.28571	1	2.15068	ischemia	14	7	3	4	7	8	22	14	63	26	36	89	0.6	0.590909	1	0.333333	0.533333	0	0	0	0	0	0	0	0.76	0.7	95.0901	0	98.359	0	0	0	0	0	0	0
104	66.5123	0	16.8571	35.4286	1	2.73973	emorragia	19	19	3	3	6	6	15	14	15	20	29	35	0.012987	0.318182	0.333333	0.166667	0.05	1	1	1	1	1	1	0	0.42	0.4	106.071	0	107.788	0	0	0	0	0	1	0
105	18.3479	0	27.7143	6.28571	0	6.97808	emorragia	14	12	3	4	7	8	36	12	59	17	48	76	0.428571	0.25	1	0.333333	0.2	1	0	0	0	1	1	0	0.55	0.55	136.948	0	136.948	0	0	0	0	1	0	0
106	44.2685	1	7.28571	24.1429	0	6.61644	trauma	18	12	3	4	4	8	13	13	55	31	26	86	0.544304	0.826087	1	0.333333	0.368421	1	0	1	0	1	0	1	0.47	0.7	135.218	0	114.797	0	1	0	0	0	0	0
107	63.8027	1	7.42857	7.85714	0	6.92329	inf_neo	12	3	3	6	4	8	18	27	72	31	45	103	0.743243	0.555556	1	0.666667	0.769231	0	0	0	1	0	0	0	0.61	0.72	105.555	0	98.6024	0	0	0	0	0	1	0
108	27.9726	1	6	16.2857	0	6.74521	trauma	17	8	3	4	4	8	13	10	25	31	23	56	0.164557	0.846154	1	0.333333	0.555556	1	0	0	0	1	0	0	0.62	0.66	135.022	0	131.597	0	0	0	0	0	0	0
109	21.589	1	8.14286	15	0	6.75068	trauma	19	8	3	8	2	6	13	5	54	29	18	83	0.531646	0.806452	0.714286	1	0.6	1	0	0	0	1	0	0	0.72	0.8	132.44	0	126.827	0	0	0	0	0	0	0
110	51.8767	1	7.42857	3.71429	0	6.94795	trauma	11	1	4	7	7	7	31	28	77	33	59	110	0.770492	0.75	0.5	0.8	0.916667	0	0	0	0	0	0	1	0.51	0.49	123.609	0	125.658	0	0	0	0	0	0	0
111	66.7068	1	3.28571	20.5714	1	0.506849	ischemia	25	25	2	2	2	1	13	5	13	5	18	18	0.0126582	0.0322581	-0.285714	0.142857	0.0384615	1	1	1	1	1	1	0	0.47	0.47	115.045	0	115.045	0	0	1	0	0	1	0
112	74.7726	1	8.28571	11.1429	1	3.42466	trauma	15	6	3	5	7	8	23	24	80	30	47	110	0.84058	0.583333	1	0.5	0.625	0	0	0	0	0	0	0	0.54	0.69	102.726	0	92.8808	0	0	0	0	0	1	0
113	59.7233	0	11.7143	48	1	2.2411	emorragia	28	18	2	2	1	3	13	5	13	5	18	18	0.0126582	0.0322581	0.375	0.142857	0.37931	1	0	1	1	1	1	1	0.55	0.94	101.958	0	65.9619	0	0	0	0	0	0	0
114	53.3233	1	13.2857	1.42857	0	6.87945	anossia	8	8	5	5	8	8	72	31	73	31	103	104	0.1	0.2	1	0.25	0.111111	0	0	0	0	1	1	0	0.79	0.79	102.538	0	102.538	0	0	0	0	0	0	0
115	21.7753	1	6.71429	3	0	6.80822	trauma	10	3	3	8	4	8	13	24	53	35	37	88	0.518987	1	1	1	0.727273	0	0	0	0	0	0	0	0.48	0.52	156.456	0	151.393	0	0	0	0	0	1	0
116	18.9836	1	2.71429	13	0	6.59726	trauma	22	1	3	7	2	8	13	5	61	28	18	89	0.620253	0.774194	1	0.833333	0.956522	0	0	0	0	0	0	0	1.12	1.12	94.7727	0	94.7727	0	0	0	0	0	0	0
117	52.7699	1	12.2857	5.14286	0	6.73151	ipossia	14	3	7	8	6	8	30	24	33	24	54	57	0.0645161	0.0833333	1	1	0.8	0	0	0	0	0	0	0	0.85	0.81	99.4989	0	101.49	0	0	0	0	0	1	0
118	36.7425	1	16.7143	13.5714	1	3.41096	inf_neo	19	14	3	3	5	6	13	9	17	16	22	33	0.0632911	0.296296	0.5	0.166667	0.3	0	0	1	1	0	0	0	0.81	0.74	113.562	0	117.86	0	0	0	0	0	0	0
119	50.4247	1	3.42857	25	0	6.32877	trauma	22	6	3	7	3	6	13	5	63	22	18	85	0.64557	0.580645	0.666667	0.833333	0.73913	1	0	1	0	0	0	1	0.9	0.62	99.2585	0	115.688	0	0	0	0	0	0	0
120	19.8329	1	6.42857	10	0	6.58356	trauma	21	6	3	5	4	5	13	9	61	25	22	86	0.620253	0.62963	0.4	0.5	0.727273	0	0	1	0	0	0	0	0.4	0.72	171.016	0	134.314	0	0	0	0	0	1	0
121	55.4658	1	8.42857	77.4286	1	2.95068	anossia	23	19	2	3	1	1	13	5	13	5	18	18	0.0126582	0.0322581	0.125	0.285714	0.208333	1	1	0	1	0	0	0	0.59	0.52	113.995	0	120.069	0	0	1	0	0	1	1
122	27.1562	1	7	22	0	6.27397	trauma	23	3	2	7	2	7	13	5	84	28	18	112	0.911392	0.774194	0.857143	0.857143	0.875	1	0	0	0	1	0	1	0.65	0.56	133.359	0	141.783	0	0	0	0	0	0	0
123	82.2548	1	5	21.8571	1	1.8	emorragia	24	16	2	3	4	6	13	7	26	29	20	55	0.177215	0.793103	0.6	0.285714	0.36	1	0	0	0	1	0	0	0.89	0.96	79.6413	0	73.3541	0	0	0	0	0	1	0
124	56.0219	1	5.57143	2.28571	1	4.52603	anossia	18	12	3	3	5	7	14	8	30	17	22	47	0.217949	0.357143	0.75	0.166667	0.368421	0	0	1	1	0	0	0	0.85	0.76	97.424	0	102.01	0	0	1	0	0	1	1
125	20.9425	1	7.14286	22.5714	0	6.1726	trauma	19	2	3	7	3	8	13	20	81	33	33	114	0.873418	0.875	1	0.833333	0.9	0	0	0	0	1	0	0	0.72	0.72	133.374	0	133.374	0	0	0	0	0	0	0
126	29.2521	1	4.85714	22	0	6.17534	trauma	21	2	3	7	4	8	13	11	72	33	24	105	0.759494	0.92	1	0.833333	0.909091	0	0	0	0	0	0	1	0.5	0.57	146.471	0	138.791	0	1	0	0	0	1	0
127	54.6329	1	15.8571	58.8571	1	1.07671	emorragia	21	18	2	3	2	3	13	5	13	6	18	19	0.0126582	0.0645161	0.285714	0.285714	0.181818	1	1	1	1	1	0	1	0.43	0.55	129.823	0	117.333	0	0	1	0	0	1	0
128	55.6493	1	10.2857	14.1429	0	6.27397	ischemia	19	10	3	4	4	6	19	14	53	24	33	77	0.479452	0.5	0.6	0.333333	0.5	1	0	0	0	0	0	0	0.59	0.79	113.197	0	100.4	0	0	0	0	0	0	0
129	43.0548	1	8.42857	9.28571	0	6.34521	trauma	10	6	7	8	8	8	13	12	67	35	25	102	0.696203	1	1	1	0.454545	1	0	1	1	1	0	0	2.14	0.69	36.6016	1	116.292	0	0	0	0	0	0	0
130	77.4137	0	13.7143	7	0	6.32877	ischemia	17	9	3	5	6	7	20	14	45	25	34	70	0.361111	0.545455	0.666667	0.5	0.5	0	0	1	0	0	0	0	0.66	0.67	85.2138	0	84.7932	0	0	0	1	0	1	0
131	56.9452	1	4.71429	26.5714	0	5.92055	trauma	19	14	3	3	3	5	13	5	13	5	18	18	0.0126582	0.0322581	0.5	0.166667	0.3	0	0	1	0	0	0	0	0.58	0.7	113.198	0	104.778	0	0	0	0	0	1	0
132	42.1123	1	8.57143	98	0	4.54795	trauma	23	18	2	3	1	4	13	5	13	9	18	22	0.0126582	0.16129	0.5	0.285714	0.25	1	0	1	1	1	0	1	0.88	0.67	105.971	0	118.536	0	0	0	0	0	0	0
133	53.5726	0	8.14286	26.8571	0	5.90685	emorragia	16	4	3	7	3	6	22	24	53	28	46	81	0.457143	0.416667	0.666667	0.833333	0.764706	0	0	0	0	0	0	0	0.27	0.48	134.397	0	111.219	0	0	0	0	0	1	0
134	63.5288	1	7	9	0	6.17808	anossia	18	7	3	6	4	7	21	14	71	24	35	95	0.71831	0.5	0.8	0.666667	0.631579	1	0	1	0	0	0	1	0.97	0.97	82.2048	0	82.2048	0	0	0	0	0	0	0
135	49.3507	1	7.85714	1.42857	1	0.123288	emorragia	26	26	2	2	2	1	13	5	13	5	18	18	0.0126582	0.0322581	-0.285714	0.142857	0.037037	1	1	1	1	1	1	1	0.39	0.47	140.956	0	130.551	0	0	0	0	0	0	0
136	63.0959	1	10	59	1	3.12329	emorragia	18	23	3	2	3	2	13	5	13	13	18	26	0.0126582	0.290323	-0.333333	-0.333333	-0.315789	1	1	1	0	1	1	0	0.39	0.53	127.754	0	112.622	0	1	0	0	0	0	0
137	64.6548	0	3.85714	20	0	5.84932	inf_neo	17	3	6	7	8	8	13	19	48	29	32	77	0.455696	0.647059	1	0.666667	0.833333	0	0	0	0	0	0	0	0.46	0.56	104.4	0	97.8577	0	0	0	0	0	1	0
138	68.6603	1	12.5714	16.5714	1	0.2	trauma	24	18	2	3	2	3	13	5	13	8	18	21	0.0126582	0.129032	0.285714	0.285714	0.28	1	1	0	1	1	1	1	0.79	0.58	91.6373	0	104.047	0	0	0	0	0	0	0
139	53.9397	1	26.5714	3	0	6.1589	trauma	9	3	7	8	7	8	43	32	77	32	75	109	0.714286	0.25	1	1	0.7	0	0	0	0	1	1	0	0.6	0.58	114.009	0	115.608	0	0	0	0	0	0	0
140	21.2301	1	7.14286	27.7143	0	5.68219	trauma	27	10	2	5	2	5	13	5	23	9	18	32	0.139241	0.16129	0.571429	0.571429	0.642857	1	0	0	0	1	1	1	0.28	0.6	196.631	0	143.752	0	0	0	0	0	0	0
141	50.1616	0	5.71429	10.1429	0	6	anossia	10	8	4	6	4	5	13	6	41	28	19	69	0.367089	0.766667	0.4	0.6	0.272727	1	0	0	0	1	0	0	0.6	0.73	106.291	0	96.0628	0	0	0	0	0	1	0
142	56.4795	1	5	1.28571	0	6.1589	anossia	7	5	5	7	6	7	32	28	69	32	60	101	0.633333	0.625	0.666667	0.75	0.375	0	0	0	0	0	0	1	0.51	0.51	120.184	0	120.184	0	0	0	0	0	1	0
143	54.4548	1	24.5714	5.85714	1	2.76712	anossia	28	28	2	2	2	2	13	5	13	5	18	18	0.0126582	0.0322581	0.142857	0.142857	0.0344828	1	1	1	1	1	1	0	0.73	0.98	105.18	0	87.1002	0	0	1	0	0	0	0
144	30.0767	1	7	11	0	5.93151	trauma	15	7	3	7	6	8	15	18	73	31	33	104	0.766234	0.777778	1	0.833333	0.5625	1	0	0	0	1	0	0	0.52	0.52	143.12	0	143.12	0	0	0	0	0	0	0
145	61.4575	1	4.28571	23.7143	0	5.68219	emorragia	24	11	2	3	2	5	13	5	23	25	18	48	0.139241	0.677419	0.571429	0.285714	0.56	1	1	1	0	1	0	0	0.54	0.8	113.342	0	96.4347	0	0	0	0	1	1	0
146	63.8384	0	9.57143	23	0	5.67671	emorragia	14	9	3	5	5	7	13	11	49	25	24	74	0.468354	0.6	0.75	0.5	0.4	0	0	0	0	0	0	0	0.26	0.41	126.845	0	109.193	0	0	0	0	0	0	0
147	47.1781	0	9.71429	64.4286	1	0.326027	anossia	26	23	2	2	1	2	13	5	13	5	18	18	0.0126582	0.0322581	0.25	0.142857	0.148148	1	1	0	0	1	1	1	0.39	0.41	125.084	0	123.043	0	0	0	0	0	1	0
148	70.9123	0	8.57143	28.2857	1	1.74521	ischemia	23	21	2	2	3	3	13	20	13	24	33	37	0.0126582	0.3125	0.166667	0.142857	0.125	1	1	1	0	1	1	0	0.43	0.51	102.337	0	96.7506	0	0	0	0	1	1	0
149	34.8603	1	4	58.1429	0	4.93425	anossia	26	26	2	2	2	2	13	5	13	5	18	18	0.0126582	0.0322581	0.142857	0.142857	0.037037	1	1	1	0	1	1	1	2.2	1.44	37.4444	1	62.5051	0	0	0	0	0	0	0
150	28.6767	0	4.42857	12.7143	0	5.79452	emorragia	16	3	4	7	5	8	25	10	74	23	35	97	0.746269	0.538462	1	0.8	0.823529	0	0	1	0	0	0	0	0.49	0.51	131.674	0	129.953	0	0	0	0	0	1	0
151	26.274	1	3.14286	11.2857	0	5.81096	emorragia	19	5	3	6	3	8	13	7	37	29	20	66	0.316456	0.793103	1	0.666667	0.75	0	0	0	0	1	0	0	0.77	0.77	125.266	0	125.266	0	0	0	0	0	0	0
152	67.1918	0	4	10.1429	0	5.79452	ischemia	11	9	4	5	6	7	20	13	34	17	33	51	0.208333	0.217391	0.666667	0.4	0.25	1	0	0	0	1	0	0	0.42	0.57	106.071	0	95.9322	0	0	1	0	0	1	0
153	52.3562	0	5.14286	21	0	5.5863	emorragia	21	15	3	4	3	6	13	5	35	16	18		0.291139	0.387097	0.666667	0.333333	0.318182	1	0	0	0	1	0	0	0.38	0.38	121.803	0	121.803	0	0	0	0	0	1	0
154	63.537	0	8.71429	6	1	0.136986	inf_neo	17	17	3	3	8	8	18	34	24	34	52	58	0.0945946	0.5	1	0.166667	0.0555556	0	0	0	0	0	0	0	0.38	0.76	111.957	0	82.9275	0	0	1	0	0	1	0
155	20.5808	1	2.14286	9.42857	0	5.78356	trauma	18	4	3	8	3	8	13	7	90	35	20	125	0.987342	1	1	1	0.789474	1	0	0	0	0	0	0	0.58	0.69	145.769	0	135.727	0	0	0	0	0	0	0
156	77.8219	0	5	16.2857	1	1.00548	trauma	20	20	3	3	6	6	13	7	39	11	20	50	0.341772	0.172414	0.333333	0.166667	0.047619	0	0	1	0	0	0	0	0.55	0.8	89.8483	0	70.6408	0	0	1	1	0	0	0
157	51.5342	1	4.71429	21.5714	0	5.46301	ischemia	17	6	4	6	6	8	14	7	91	28	21	119	1	0.758621	1	0.6	0.666667	0	0	0	0	0	0	0	0.96	1	90.5622	0	86.2012	0	1	0	0	1	1	0
158	44.6493	0	10.8571	25.5714	0	5.34795	anossia	26	23	2	2	2	2	13	5	13	5	18	18	0.0126582	0.0322581	0.142857	0.142857	0.148148	1	1	0	0	1	1	0	0.27	0.35	143.168	0	131.451	0	0	0	0	0	0	0
159	60.4219	1	13.7143	26.4286	0	5.33151	trauma	15	9	3	5	3	7	13	26	35	31	39	66	0.291139	0.6	0.833333	0.5	0.4375	0	0	1	0	0	0	0	0.13	0.78	204.938	0	98.1303	0	0	0	0	0	0	0
160	58.8027	0	4.71429	26.2857	0	5.29041	emorragia	18	16	2	3	2	7	13	5	42	20	18	62	0.379747	0.516129	0.857143	0.285714	0.157895	1	0	1	0	0	0	1	1.02	0.7	60.1808	0	94.8453	0	0	0	0	0	1	0
161	47.3836	0	4.85714	51.2857	0	4.79452	anossia	25	25	2	2	2	2	13	5	13	5	18	18	0.0126582	0.0322581	0.142857	0.142857	0.0384615	1	1	1	1	1	1	1	0.29	0.34	137.89	0	130.86	0	0	0	0	0	0	0
162	60.4575	1	6.71429	24	1	2.86027	inf_neo	17	12	4	4	3	7	13	7	24	22	20	46	0.151899	0.551724	0.833333	0.2	0.333333	1	0	0	0	1	0	1	0.58	0.57	110.837	0	111.632	0	0	1	0	0	1	0
163	50.8	1	9.57143	26.8571	0	5.25753	anossia	18	16	3	4	2	4	13	5	13	6	18	19	0.0126582	0.0645161	0.428571	0.333333	0.157895	1	1	1	0	1	1	1	0.88	0.9	99.4783	0	98.5637	0	1	0	0	0	1	1
164	31.1315	1	4.14286	21.4286	0	5.35068	emorragia	8	6	5	6	6	7	22	10	58	21	32	79	0.528571	0.461538	0.666667	0.5	0.333333	0	0	0	0	0	0	0	0.98	0.9	102.373	0	113.431	0	0	0	0	0	0	0
165	17.6822	1	4	4	0	5.66301	trauma	8	2	5	8	7	8	49	28	89	35	77	124	0.953488	1	1	1	0.777778	0	0	0	0	0	0	0	0.9	0.7	124.277	0	137.8	0	0	0	0	0	0	0
166	46.8219	1	3.28571	8.14286	0	5.56164	trauma	12	6	3	8	5	8	13	7	64	35	20	99	0.658228	1	1	1	0.538462	0	0	0	0	0	0	0	0.5	0.5	129.074	0	129.074	0	0	0	0	0	0	0
167	58.0712	0	3	5.71429	0	5.5863	emorragia	16	7	3	5	5	7	13	18	67	32	31	99	0.696203	0.833333	0.75	0.5	0.588235	0	0	0	0	1	1	1	0.6	0.6	100.483	0	100.483	0	0	0	0	0	0	0
168	69.474	1	1.42857	39.8571	0	4.93151	ischemia	26	23	2	2	3	3	13	5	13	5	18	18	0.0126582	0.0322581	0.166667	0.142857	0.148148	1	1	1	1	1	1	0	1	0.69	76.498	0	96.8791	0	0	0	0	1	1	0
169	74.1178	0	5.42857	52.8571	1	0.290411	emorragia	27	26	2	2	2	2	13	5	13	5	18	18	0.0126582	0.0322581	0.142857	0.142857	0.0714286	1	1	1	0	1	1	1	0.6	0.88	89.8008	0	64.7463	0	0	1	1	0	0	0
170	77.5342	0	12.4286	63.5714	0	4.45753	emorragia	26	26	2	2	2	2	13	5	13	5	18	18	0.0126582	0.0322581	0.142857	0.142857	0.037037	1	1	1	0	1	1	0	0.4	0.47	99.7726	0	94.6169	0	0	0	0	0	1	0
171	20.3534	1	3.71429	6.42857	0	5.46575	trauma	20	2	3	7	4	7	13	9	89	30	22	119	0.974684	0.814815	0.8	0.833333	0.904762	0	0	0	0	0	0	0	0.7	0.7	135.878	0	135.878	0	0	0	0	0	0	0
172	31.9753	1	6.57143	15	0	5.30137	trauma	19	4	3	4	4	6	13	11	82	21	24	103	0.886076	0.44	0.6	0.333333	0.8	0	0	0	0	0	0	0	0.6	0.72	133.062	0	123.456	0	0	0	0	0	0	0
173	43.589	0	7	1.57143	0	5.53973	ipossia	17	4	3	6	4	7	31	24	91	35	55	126	1	1	0.8	0.666667	0.777778	0	0	0	0	1	0	0	0.6	0.6	110.867	0	110.867	0	0	0	0	1	0	0
174	54.6795	0	7.71429	29.2857	0	4.98356	emorragia	26	18	2	3	2	4	13	5	13	8	18	21	0.0126582	0.129032	0.428571	0.285714	0.333333	1	1	0	0	1	1	0	0.3	0.48	128.909	0	110.44	0	0	0	0	0	0	1
175	30.5041	1	8.28571	10.8571	0	5.31233	emorragia	8	3	4	7	7	8	23	19	59	29	42	88	0.536232	0.647059	1	0.8	0.666667	0	0	0	0	0	0	0	0.7	0.7	125.774	0	125.774	0	1	0	0	0	0	0
176	21.4877	0	6	21.4286	0	5.10137	trauma	22	9	3	4	3	4	13	9	55	22	22	77	0.544304	0.518519	0.333333	0.333333	0.608696	1	0	0	0	1	0	1	0.4	0.47	148.903	0	141.209	0	0	0	0	0	0	0
177	73.2767	0	8.57143	26	1	0.158904	ischemia	22	22	3	2	2	2	13	5	13	5	18	18	0.0126582	0.0322581	0.142857	-0.333333	0.0434783	1	1	1	1	0	0	1	0.91	1.62	62.6129	0	31.1775	1	0	1	0	0	1	0
178	56.8	0	11.7143	66	1	2.13973	anossia	28	28	2	2	2	2	13	5	13	5	18	18	0.0126582	0.0322581	0.142857	0.142857	0.0344828	1	1	0	1	1	1	1	0.44	0.68	112.062	0	97.109	0	0	0	0	0	0	1
179	33.6795	1	11.8571	8.85714	0	5.29589	ipossia	17	4	4	6	6	7	15	26	74	35	41	109	0.779221	1	0.666667	0.6	0.777778	0	0	0	0	0	0	0	1.14	0.85	83.4889	0	113.706	0	0	0	0	0	0	0
180	64.3945	1	8.42857	8.42857	1	1.81096	ipossia	18	8	3	5	4	7	13	6	37	29	19	66	0.316456	0.8	0.8	0.5	0.578947	1	0	0	0	1	0	1	1.7	2.79	41.7149	1	22.9176	1	0	0	0	0	1	0
181	34.9205	1	2.57143	13.1429	1	0.0849315	trauma	24	21	2	3	1	2	13	5	13	5	18	18	0.0126582	0.0322581	0.25	0.285714	0.16	1	1	1	1	1	1	0	0.5	0.54	140.426	0	136.053	0	0	0	0	0	0	0
182	39.5534	1	19	26	0	4.87671	emorragia	21	18	2	3	3	4	13	9	13	15	22	28	0.0126582	0.259259	0.333333	0.285714	0.181818	1	0	1	0	1	0	0	0.46	0.67	140.306	0	120.213	0	1	0	0	0	1	0
183	48.5425	0	4.42857	2.28571	0	5.30959	anossia	25	22	2	2	2	3	13	10	13	15	23	28	0.0126582	0.230769	0.285714	0.142857	0.153846	0	0	0	0	0	0	1	0.79	0.5	87.929	0	113.658	0	0	0	0	0	1	1
184	41.8027	1	3.85714	9.71429	0	5.13151	emorragia	22	9	3	4	4	7	13	7	23	12	20	35	0.139241	0.206897	0.8	0.333333	0.608696	0	0	0	0	0	0	0	0.65	0.81	120.022	0	109.643	0	0	0	0	0	0	0
185	65.8164	1	5.85714	7.85714	0	5.16164	trauma	12	6	4	6	6	7	21	28	62	33	49	95	0.591549	0.75	0.666667	0.6	0.538462	0	0	1	0	0	0	1	2.91	1.02	21.4761	1	76.279	0	0	0	0	0	0	0
186	19.1014	1	3.57143	6.42857	0	5.17534	trauma	16	5	4	7	3	4	19	22	89	35	41	124	0.972603	1	0.333333	0.8	0.705882	0	0	0	0	0	0	0	0.71	0.71	136.04	0	136.04	0	0	0	0	0	0	0
187	18.6712	1	8.85714	4	0	5.21918	trauma	18	9	3	4	3	5	46	19	64	22	65	86	0.413043	0.235294	0.5	0.333333	0.526316	0	0	0	0	0	0	0	0.53	0.53	153.411	0	153.411	0	0	0	0	0	0	0
188	54.2219	0	4.57143	7	0	5.14247	emorragia	13	0	3	8	7	8	13	22	72	35	35	107	0.759494	1	1	1	1	0	0	0	0	1	0	0	0.58	0.87	104.506	0	75.5493	0	0	0	0	0	0	0
189	54.874	1	6.57143	24.8571	0	4.79726	ischemia	19	17	3	4	3	4	13	5	36	9	18	45	0.303797	0.16129	0.333333	0.333333	0.15	1	0	0	0	1	0	1	0.77	1.16	102.179	0	70.5393	0	0	0	0	0	1	0
190	33.3479	0	2.71429	14.8571	0	4.9726	ischemia	24	21	3	3	2	3	13	5	13	5	18	18	0.0126582	0.0322581	0.285714	0.166667	0.16	0	1	0	0	0	0	0	0.52	0.45	125.547	0	131.664	0	0	0	0	0	0	0
191	64.2794	0	10.4286	48.8571	1	4.21644	anossia	26	26	2	2	2	2	13	5	13	5	18	18	0.0126582	0.0322581	0.142857	0.142857	0.037037	1	1	1	1	1	1	0	1.2	0.59	47.7388	1	96.87	0	0	0	0	1	1	0
192	84.1616	1	4.42857	15.4286	1	1.13425	ischemia	19	13	3	4	7	8	15	12	32	21	27	53	0.233766	0.416667	1	0.333333	0.35	1	1	1	0	1	0	0	0.68	1.02	87.7152	0	67.2189	0	0	0	0	0	0	0
193	64.6575	1	10	63	1	0.0465753	anossia	26	29	2	2	1	1	13	5	13	5	18	18	0.0126582	0.0322581	0.125	0.142857	-0.148148	1	1	1	1	1	1	0	0.57	0.63	107.779	0	103.436	0	0	0	0	0	1	0
194	61.8986	1	6.28571	24.8571	0	4.64658	anossia	18	12	3	3	2	6	13	9	30	16	22	46	0.227848	0.296296	0.714286	0.166667	0.368421	1	0	0	0	1	0	1	0.55	0.81	111.703	0	95.272	0	0	0	0	0	1	0
195	51.1205	0	20.8571	65.7143	0	3.83014	anossia	25	23	2	2	2	2	13	5	13	5	18	18	0.0126582	0.0322581	0.142857	0.142857	0.115385	1	1	1	1	1	1	0	0.67	0.67	101.784	0	101.784	0	0	0	0	0	0	0
196	64.4521	0	43.1429	38.8571	0	4.29589	emorragia	17	17	3	3	5	6	15	15	14	13	30	27	-0.025974	-0.142857	0.5	0.166667	0.0555556	1	1	0	0	0	1	1	1.08	1.16	54.2241	1	49.7362	1	0	0	0	0	0	0
197	67.0137	1	8.28571	38	1	2.70137	ischemia	26	26	2	2	1	2	13	5	13	5	18	18	0.0126582	0.0322581	0.25	0.142857	0.037037	1	1	0	0	1	1	0	0.76	0.89	94.4244	0	88.4911	0	0	0	0	0	0	0
198	56.2767	1	10.7143	8.85714	1	5.30411	trauma	26	22	2	2	1	3	13	5	13	5	18	18	0.0126582	0.0322581	0.375	0.142857	0.185185	1	1	1	1	1	1	1	0.54	0.56	117.393	0	115.652	0	0	0	1	0	1	0
199	66.6137	0	9.28571	32.5714	0	4.33151	anossia	21	18	2	3	2	5	13	5	15	7	18	22	0.0379747	0.0967742	0.571429	0.285714	0.181818	1	0	1	1	1	0	1	0.56	0.55	96.4925	0	97.0662	0	0	0	0	0	0	0
200	53.9233	0	5.57143	29.1429	0	4.39452	emorragia	24	7	3	6	3	7	13	6	50	30	19	80	0.481013	0.833333	0.833333	0.666667	0.72	0	0	0	0	0	0	0	0.48	0.68	111.219	0	99.1771	0	0	0	0	0	0	0
201	42.0767	0	3	9	0	4.75616	emorragia	17	6	4	6	6	8	14	29	70	34	43	104	0.730769	0.857143	1	0.6	0.666667	0	0	0	0	0	0	1	1.15	1.23	58.659	1	54.0783	1	0	0	0	0	0	0
202	27.7178	1	4.71429	2.85714	0	4.83562	trauma	16	10	3	6	4	8	31	17	85	31	48	116	0.901639	0.789474	1	0.666667	0.411765	1	0	0	0	0	0	1	0.81	0.81	120.974	0	120.974	0	0	0	0	0	0	0
203	69.6438	1	4.28571	6.14286	0	4.74247	trauma	18	2	3	5	6	8	22	24	70	31	46	101	0.7	0.666667	1	0.5	0.894737	0	0	1	0	0	0	1	0.57	0.75	104.06	0	92.96	0	0	0	0	0	0	0
204	51.4712	1	7	11.1429	0	4.6411	emorragia	18	3	3	7	5	8	17	20	75	33	37	108	0.786667	0.875	1	0.833333	0.842105	0	0	0	0	1	0	1	0.69	0.72	109.937	0	108.031	0	0	1	0	0	0	0
205	33.7397	1	4	14.8571	0	4.56986	trauma	20	3	3	7	4	8	13	8	72	28	21	100	0.759494	0.75	1	0.833333	0.857143	0	0	0	0	0	0	0	0.52	0.68	139.154	0	124.627	0	0	0	0	0	0	0
206	64.2877	1	6.14286	2.85714	1	0.126027	trauma	19	29	3	2	2	1	13	5	13	5	18	18	0.0126582	0.0322581	-0.285714	-0.333333	-0.55	1	1	0	0	1	1	1	0.76	0.5	96.4354	0	114.545	0	1	0	0	0	0	0
207	25.7507	1	9.85714	17.1429	0	4.47397	trauma	21	9	3	4	4	6	14	16	42	24	30	66	0.371795	0.45	0.6	0.333333	0.590909	0	0	0	0	0	0	0	0.53	0.58	146.05	0	140.738	0	0	0	0	0	0	0
208	61.2767	1	4.14286	21	0	4.34247	emorragia	14	7	3	5	5	7	15	10	75	20	25	95	0.792208	0.423077	0.75	0.5	0.533333	0	0	0	0	1	0	1	0.55	0.83	112.49	0	94.9866	0	0	0	0	0	0	0
209	47.526	1	2	4	0	4.66027	anossia	15	1	3	8	4	8	29	13	78	23	42	101	0.793651	0.478261	1	1	0.9375	0	0	0	0	0	0	0	0.89	0.78	101.126	0	106.761	0	0	0	0	0	0	1
210	25.1233	1	5.57143	1.42857	1	0.189041	trauma	28	28	2	2	1	1	13	5	13	5	18	18	0.0126582	0.0322581	0.125	0.142857	0.0344828	1	1	0	0	1	1	1	0.51	0.4	149.424	0	165.114	0	0	0	0	0	0	0
211	37.7973	1	9	50.1429	0	3.72603	trauma	26	17	3	3	1	7	13	5	17	24	18	41	0.0632911	0.645161	0.875	0.166667	0.37037	1	0	1	0	1	0	1	1.42	0.45	62.2454	0	143.582	0	0	0	0	0	0	0
212	21.674	1	4.57143	1.57143	0	4.65479	trauma	4	4	6	7	7	8	72	32	78	32	104	110	0.35	0.25	1	0.666667	0.2	0	0	0	0	0	0	0	0.84	0.84	124.309	0	124.309	0	0	0	0	0	0	0
213	22.0795	1	5.14286	18.2857	0	4.33151	trauma	11	3	5	8	5	8	46	33	86	35	79	121	0.891304	1	1	1	0.75	0	0	0	0	0	0	1	0.76	0.76	129.529	0	129.529	0	0	0	0	0	0	0
214	45.8137	1	7.14286	5.14286	1	1.97808	ischemia	11	11	3	3	4	6	31	22	32	22	53	54	0.0327869	0.0714286	0.6	0.166667	0.0833333	0	0	0	0	0	0	0	0.7	0.7	113.196	0	113.196	0	0	1	0	0	0	0
215	62.1836	0	8.85714	26.2857	0	4.13699	emorragia	22	20	2	3	3	7	13	7	13	7	20	20	0.0126582	0.0344828	0.833333	0.285714	0.130435	1	1	1	1	1	1	0	0.49	0.4	104.43	0	111.641	0	0	0	0	0	1	0
216	41.1918	1	9.57143	22	0	4.20548	emorragia	23	23	2	3	2	3	13	10	13	11	23	24	0.0126582	0.0769231	0.285714	0.285714	0.0416667	1	1	0	0	1	0	0	0.56	0.6	128.503	0	124.91	0	0	0	0	0	0	0
217	55.9699	1	6.42857	12.5714	1	0.10137	anossia	23	23	2	2	2	2	13	5	13	5	18	18	0.0126582	0.0322581	0.142857	0.142857	0.0416667	1	1	0	0	1	1	1	0.82	5.59	98.8734	0	10.4638	1	0	0	0	1	1	0
218	54.0384	1	6.71429	22.1429	0	4.10411	ischemia	20	11	3	4	7	8	13	10	38	18	23	56	0.329114	0.346154	1	0.333333	0.47619	1	1	0	0	1	1	0	1.12	0.84	74.1151	0	99.2841	0	1	0	0	0	0	0
219	46.6931	1	6.28571	13.1429	0	4.27397	inf_neo	21	7	3	5	6	8	13	6	38	32	19	70	0.329114	0.9	1	0.5	0.681818	0	1	0	0	1	1	0	0.48	0.68	131.257	0	113.75	0	0	0	0	0	1	0
220	61.0274	0	10.8571	20	0	4.12329	emorragia	16	9	3	4	6	8	22	29	41	33	51	74	0.285714	0.714286	1	0.333333	0.470588	0	0	0	0	0	0	0	0.72	1.88	90.4147	0	28.3333	1	1	0	0	0	1	1
221	49.8712	0	8.71429	19	0	4.12329	emorragia	21	8	3	5	4	8	13	7	54	30	20	84	0.531646	0.827586	1	0.5	0.636364	0	0	0	0	0	0	0	0.43	0.53	118.604	0	110.719	0	1	0	0	0	0	0
222	47.4548	1	11.5714	10.5714	0	4.27123	inf_neo	16	6	3	5	6	8	44	34	73	34	78	107	0.625	0.5	1	0.5	0.647059	0	0	0	0	0	0	0	1	1.03	89.2826	0	86.1483	0	0	1	0	0	0	0
223	65.6274	1	1.85714	6.14286	0	4.34795	trauma	17	6	3	7	4	7	16	17	74	25	33	99	0.776316	0.473684	0.8	0.833333	0.666667	0	0	0	0	0	0	0	0.79	0.75	93.589	0	95.6091	0	0	0	0	0	0	0
224	36.8932	0	2.71429	62.8571	0	3.20548	anossia	26	23	2	2	2	2	13	5	13	5	18	18	0.0126582	0.0322581	0.142857	0.142857	0.148148	1	1	0	0	1	1	0	0.6	0.51	116.455	0	122.851	0	0	0	0	1	0	1
225	46.926	1	7.42857	6.14286	0	4.28219	trauma	13	5	4	6	5	8	26	25	78	29	51	107	0.80303	0.454545	1	0.6	0.642857	0	0	0	0	1	0	0	0.91	0.91	100.066	0	100.066	0	0	1	0	1	1	0
226	60.8219	0	3.28571	10.5714	0	4.19726	trauma	18	7	3	4	5	7	13	19	65	31	32	96	0.670886	0.764706	0.75	0.333333	0.631579	0	0	1	0	0	0	0	0.8	0.91	79.601	0	68.1198	0	0	0	0	0	0	0
227	68.8904	1	6.28571	3.42857	1	0.454795	inf_neo	22	16	3	3	3	6	13	7	14	13	20	27	0.0253165	0.241379	0.666667	0.166667	0.304348	1	1	0	0	1	1	1	0.6	0.57	102.607	0	104.793	0	0	0	0	0	0	0
228	56.2192	1	4.85714	22.8571	0	3.91507	emorragia	22	17	2	3	3	6	13	5	23	13	18	36	0.139241	0.290323	0.666667	0.285714	0.26087	1	0	0	0	1	0	1	0.7	0.92	105.517	0	92.7023	0	0	0	0	0	0	0
229	75.1534	1	4.14286	25.2857	1	0.290411	anossia	21	14	3	3	6	8	13	17	17	23	30	40	0.0632911	0.368421	1	0.166667	0.363636	1	0	0	0	1	0	1	0.67	0.66	94.0104	0	94.5932	0	1	1	1	0	1	0
230	39.2	1	6.71429	16.1429	0	4.00822	trauma	20	4	4	6	7	8	13	9	77	35	22	112	0.822785	1	1	0.6	0.809524	0	0	0	0	0	0	1	0.59	0.71	127.556	0	118.21	0	0	0	0	0	0	0
231	46.1973	1	21.1429	56.4286	1	1.14795	trauma	26	26	2	2	2	2	13	5	13	5	18	18	0.0126582	0.0322581	0.142857	0.142857	0.037037	1	1	0	0	1	1	0	0.37	0.34	147.107	0	152.309	0	0	0	0	0	0	0
232	83.7178	1	19.1429	18.8571	1	0.257534	anossia	21	17	3	3	5	6	13	7	13	9	20	22	0.0126582	0.103448	0.5	0.166667	0.227273	1	1	1	1	1	1	1	1.11	0.96	60.6867	0	72.3308	0	0	0	0	1	0	0
233	32.3151	1	3.71429	3.57143	0	4.20548	trauma	8	1	5	7	4	6	62	16	90	24	78	114	0.966667	0.45	0.6	0.75	0.888889	0	0	0	0	0	0	1			112.615	0	112.615	0	0	0	0	0	0	0
234	20.2466	1	4.71429	10	0	4.06575	trauma	12	3	4	7	6	8	25	23	87	33	48	120	0.940299	0.846154	1	0.8	0.769231	0	0	0	0	0	0	0	0.73	0.73	133.554	0	133.554	0	0	0	0	0	0	0
235	53.8055	1	13.8571	72.2857	1	0.178082	emorragia	25	26	2	2	2	2	13	5	13	13	18	26	0.0126582	0.290323	0.142857	0.142857	-0.0769231	1	1	0	1	1	1	1	0.63	0.71	111.745	0	106.388	0	0	0	0	0	1	0
236	43.7479	0	2.28571	10.7143	0	4.01096	anossia	16	0	3	8	8	8	13	26	89	35	39	124	0.974684	1	1	1	1	1	0	0	0	1	0	1	0.54	0.65	114.778	0	107.986	0	0	0	0	0	0	1
237	35.7562	0	3.85714	52.1429	1	1.64658	anossia	19	19	3	3	5	3	13	5	13	5	18	18	0.0126582	0.0322581	-0.75	0.166667	0.05	1	1	0	1	1	1	1	0.41	0.59	132.927	0	117.926	0	0	0	0	0	0	0
238	30.8712	1	3.85714	15.1429	0	3.85479	emorragia	13	3	3	8	8	8	13	32	90	33	45	123	0.987342	0.5	1	1	0.785714	0	0	0	0	0	0	0	0.97	0.71	103.651	0	125.043	0	0	0	0	0	0	0
239	45.9973	1	4.85714	24	0	3.68219	emorragia	18	9	3	3	6	6	13	17	47	29	30	76	0.443038	0.684211	0.333333	0.166667	0.526316	1	0	0	0	1	0	0	0.7	0.82	113.196	0	106.069	0	0	0	0	0	0	0
240	66.1068	0	8	22	1	0.391781	ischemia	20	8	3	7	6	8	13	6	49	25	19	74	0.468354	0.666667	1	0.833333	0.619048	1	0	0	0	1	1	0	0.9	1.81	66.6532	0	28.6396	1	0	0	0	0	0	0
241	49.2466	1	8.57143	25.1429	0	3.63014	emorragia	17	11	3	4	4	5	14	15	39	27	29	66	0.333333	0.619048	0.4	0.333333	0.388889	1	0	0	0	1	0	0	0.61	0.84	117.285	0	102.833	0	0	1	0	0	1	0
242	77.7781	1	4.57143	71.8571	1	1.90137	emorragia	29	26	2	2	1	2	13	5	13	5	18	18	0.0126582	0.0322581	0.25	0.142857	0.133333	1	1	0	0	1	1	1	0.56	0.4	99.0912	0	113.787	0	0	0	1	0	1	0
243	19.3288	0	5.28571	13.1429	0	3.8411	trauma	11	4	4	8	8	8	19	32	60	32	51	92	0.575342	0.25	1	1	0.666667	0	0	0	0	0	0	0	0.76	0.63	113.758	0	130.047	0	0	0	0	0	0	0
244	49.337	1	6	14.2857	0	3.8	emorragia	17	6	3	7	6	7	13	13	64	25	26	89	0.658228	0.565217	0.666667	0.833333	0.666667	0	0	0	0	0	0	0	0.56	0.61	121.481	0	117.285	0	1	0	0	0	0	0
245	55.1699	0	2.28571	23.1429	0	3.5863	emorragia	21	7	3	4	5	8	13	8	32	29	21	61	0.253165	0.785714	1	0.333333	0.681818	1	0	0	0	1	0	1	0.82	1.06	80.5857	0	59.0832	1	0	0	0	0	1	0
246	68.4904	1	10.1429	14.2857	0	3.74247	inf_neo	19	9	3	3	5	5	13	15	58	23	28	81	0.582278	0.428571	0.25	0.166667	0.55	1	0	1	0	1	0	1	0.9	0.8	87.469	0	91.8075	0	0	0	0	0	1	0
247	45.2493	0	6.28571	33.2857	1	3.71507	emorragia	22	12	2	3	3	8	13	5	20	19	18	39	0.101266	0.483871	1	0.285714	0.478261	1	1	0	0	1	0	0	0.62	0.62	108.91	0	108.91	0	0	0	0	0	1	0
248	76.4	0	2.85714	50	0	2.95342	emorragia	21	17	3	3	3	5	13	5	13	11	18		0.0126582	0.225806	0.5	0.166667	0.227273	1	1	1	1	1	1	0	0.4	0.77	101.184	0	75.0284	0	0	0	0	0	0	0
249	65.3836	1	5.57143	51.5714	1	1.40548	anossia	26	26	2	2	2	2	13	5	13	5	18	18	0.0126582	0.0322581	0.142857	0.142857	0.037037	1	1	1	1	1	1	0	1.35	0.82	54.7368	1	92.816	0	0	1	0	0	1	1
250	50.1342	0	7.57143	72.2857	1	0.394521	trauma	18	13	3	3	5	5	20	20	20	24	40		0.0138889	0.3125	0.25	0.166667	0.315789	0	0	0	0	0	0	1	0.32	0.62	130.712	0	105.151	0	0	0	0	0	0	0
251	67.0329	1	11.5714	46.4286	1	1.60822	emorragia	24	22	2	2	2	2	13	5	13	5	18	18	0.0126582	0.0322581	0.142857	0.142857	0.12	1	1	1	1	1	1	0	0.51	0.62	111.247	0	102.666	0	0	0	0	0	0	0
252	67.4575	0	10.1429	45	1	0.638356	anossia	26	26	2	2	2	2	13	5	13	5	18	18	0.0126582	0.0322581	0.142857	0.142857	0.037037	1	1	1	1	1	1	0	0.79	0.79	77.4852	0	77.4852	0	0	1	0	0	1	1
253	50.6384	1	4.71429	27.1429	0	3.27671	ischemia	28	17	2	3	2	6	13	5	13	19	18		0.0126582	0.483871	0.714286	0.285714	0.413793	1	1	0	0	1	1	1	0.51	0.78	124.48	0	104.535	0	0	0	0	0	1	0
254	46.3507	0	7	40	1	1.75068	anossia	26	25	2	2	2	2	13	5	13	5	18	18	0.0126582	0.0322581	0.142857	0.142857	0.0740741	1	1	0	0	1	1	1	0.42	0.54	122.932	0	113.176	0	0	0	0	0	0	1
255	49.8	1	4.14286	1.71429	1	0.156164	emorragia	15	14	3	3	6	6	19	16	25	18	35	43	0.0958904	0.15	0.333333	0.166667	0.125	1	1	0	0	1	1	0	0.62	0.57	115.688	0	119.756	0	0	0	0	0	0	0
256	30.0712	1	12.7143	52.7143	0	2.70959	emorragia	26	21	2	2	1	3	13	5	13	5	18	18	0.0126582	0.0322581	0.375	0.142857	0.222222	1	1	0	0	1	1	0	0.6	0.58	134.945	0	136.838	0	1	0	0	0	0	0
257	41.5123	0	16.1429	22	0	3.20822	inf_neo	20	10	3	4	6	8	13	12	39	18	25	57	0.341772	0.291667	1	0.333333	0.52381	1	0	0	0	1	0	0	0.48	0.64	121.001	0	110.074	0	0	0	0	0	0	0
258	66	1	7.42857	42.1429	0	2.76164	trauma	26	17	2	2	1	1	13	5	13	6	18	19	0.0126582	0.0645161	0.125	0.142857	0.37037	1	1	1	1	1	1	0	0.54	0.58	109.43	0	106.263	0	0	0	1	0	0	0
259	28.2658	1	10.5714	13	0	3.31781	trauma	17	9	3	4	6	8	13	12	47	27	25	74	0.443038	0.666667	1	0.333333	0.5	1	0	0	0	1	0	0	0.42	0.5	158.461	0	147.503	0	0	0	0	0	1	0
260	53.7452	0	5.14286	4.42857	0	3.45205	emorragia	14	4	3	8	5	8	20	24	72	28	44	100	0.736111	0.416667	1	1	0.733333	0	0	1	0	0	0	0	0.64	0.76	101.175	0	88.9623	0	0	0	0	0	0	0
261	66.5699	0	6.57143	38.8571	1	3.37534	anossia	25	21	2	2	2	2	13	5	13	5	18	18	0.0126582	0.0322581	0.142857	0.142857	0.192308	1	1	0	0	1	0	0	0.62	1.22	93.3148	0	45.8185	1	0	0	0	0	1	0
262	52.3233	0	7.14286	6.42857	1	0.931507	inf_neo	16	16	3	3	6	6	17	14	19	14	31	33	0.04	0.0454545	0.333333	0.166667	0.0588235	1	1	0	0	0	0	0	0.64	0.57	102.607	0	106.592	0	1	0	0	0	1	0
263	71.3644	0	8.57143	7.71429	0	3.36438	emorragia	17	14	3	4	6	7	15	10	21	17	25	38	0.0909091	0.307692	0.666667	0.333333	0.222222	1	0	1	0	0	0	1	0.74	1.12	81.5353	0	49.4017	1	0	1	0	0	0	0
264	77.6795	1	7.57143	4.57143	1	0.6	inf_neo	20	20	3	3	3	3	13	7	13	7	20	20	0.0126582	0.0344828	0.166667	0.166667	0.047619	0	0	1	1	0	0	1	0.72	0.57	89.3669	0	98.373	0	0	0	1	0	0	0
265	64.1616	1	6.71429	7.28571	0	3.27945	emorragia	17	6	3	6	6	8	14	25	66	31	39	97	0.679487	0.636364	1	0.666667	0.666667	0	0	0	0	0	0	0	0.71	0.71	99.1708	0	99.1708	0	0	0	0	0	0	0
266	47.2493	1	21	3.28571	0	3.35068	trauma	19	12	3	3	4	8	14	27	27	33	41	60	0.179487	0.777778	1	0.166667	0.4	1	0	0	1	1	0	0	0.53	0.46	126.019	0	133.573	0	0	0	0	0	0	0
267	55.8219	1	34.2857	27.7143	1	0.339726	emorragia	22	21	3	3	5	6	13	5	13	5	18	18	0.0126582	0.0322581	0.5	0.166667	0.0869565	1	1	1	1	1	1	0	0.89	0.53	95.6	0	118.299	0	0	0	0	0	1	0
268	55.2822	0	4.85714	10.8571	0	3.16986	emorragia	21	3	3	7	5	8	13	6	65	32	19	97	0.670886	0.9	1	0.833333	0.863636	1	0	0	0	1	0	1	0.7	0.67	97.5481	0	98.9641	0	0	0	0	0	0	0
269	56.9178	0	15.4286	7	0	3.22192	inf_neo	22	18	3	3	5	6	13	9	15	18	22	33	0.0379747	0.37037	0.5	0.166667	0.217391	1	1	1	1	1	1	0	0.46	0.53	110.435	0	105.407	0	0	0	0	0	1	0
270	35.6658	1	10.2857	7.42857	0	3.20274	ipossia	14	1	3	8	6	8	17	24	89	35	41	124	0.973333	1	1	1	0.933333	0	0	0	0	1	0	0	0.51	0.58	138.312	0	131.191	0	0	0	0	0	0	0
271	20.1671	0	5.14286	6.28571	0	3.22192	trauma	20	3	3	7	4	8	15	15	83	30	30	113	0.896104	0.761905	1	0.833333	0.857143	1	0	0	0	0	0	0	1.08	0.58	73.8628	0	132.698	0	0	0	0	0	0	0
272	65.3151	1	12.7143	24.8571	0	2.8411	emorragia	20	9	3	5	3	6	13	8	49	15	21	64	0.468354	0.285714	0.666667	0.5	0.571429	1	0	0	0	1	1	0	0.65	0.96	102.116	0	82.6585	0	0	0	0	0	1	0
273	29.7233	0	2.14286	14.2857	0	3.01096	emorragia	14	3	3	8	6	8	18	32	81	35	50	116	0.864865	1	1	1	0.8	0	0	0	1	0	0	1	0.63	0.57	120.377	0	124.406	0	0	0	0	0	0	0
274	48.5069	1	6.85714	19.7143	0	2.87945	emorragia	15	5	3	7	6	8	15	16	56	28	31	84	0.545455	0.65	1	0.833333	0.6875	0	0	0	0	1	0	0	0.51	0.74	126.241	0	108.332	0	0	0	0	0	1	1
275	39.4849	1	6.85714	10.7143	1	1.45205	emorragia	21	17	3	3	3	8	13	6	21	29	19	50	0.113924	0.8	1	0.166667	0.227273	1	1	0	0	1	1	1	0.71	0.67	118.21	0	121.061	0	0	0	0	0	0	0
276	66.5616	0	6.57143	43.2857	0	2.37808	emorragia	21	14	3	3	3	6	13	8	30	19	21	49	0.227848	0.428571	0.666667	0.166667	0.363636	1	1	1	0	1	1	1	1.13	0.84	50.2664	1	71.9442	0	0	0	0	1	0	0
277	60.0055	0	7	24.7143	0	2.72877	anossia	26	24	2	2	2	2	13	5	13	5	18	18	0.0126582	0.0322581	0.142857	0.142857	0.111111	1	1	0	0	1	1	1	0.54	0.63	102.576	0	97.5033	0	1	0	1	0	1	0
278	47.9836	1	11.8571	8.28571	0	3.00822	trauma	12	7	3	7	6	8	26	23	91	31	49	122	1	0.692308	1	0.833333	0.461538	0	0	0	0	0	0	0	0.53	0.6	125.137	0	118.917	0	0	0	0	0	1	0
279	72.8712	1	8.28571	34.5714	1	0.539726	trauma	22	21	2	2	2	2	13	5	13	5	18	18	0.0126582	0.0322581	0.142857	0.142857	0.0869565	1	1	1	1	1	1	1	0.89	0.76	84.8389	0	90.5274	0	0	0	0	0	0	0
280	37.0493	0	11.8571	36.7143	0	2.45753	inf_neo	14	7	3	6	8	8	44	34	73	34	78	107	0.625	0.5	1	0.666667	0.533333	1	0	0	0	1	1	0	0.46	0.6	127.093	0	116.455	0	0	0	0	0	0	0
281	26.863	1	12.4286	7.14286	0	3.01096	trauma	14	3	4	6	7	8	28	30	80	30	58	110	0.828125	0.166667	1	0.6	0.8	0	0	0	0	1	0	0	0.78	0.71	123.731	0	128.606	0	1	0	0	0	0	0
282	69.7178	1	8.71429	13.4286	0	2.85753	emorragia	14	6	3	4	6	8	13	15	51	34	28	85	0.493671	0.952381	1	0.333333	0.6	0	0	0	0	1	0	0	0.59	0.78	102.595	0	91.4736	0	0	0	0	0	1	0
283	59.7342	0	7.42857	33.8571	1	0.0356164	emorragia	17	14	3	4	5	7	13	15	24	18	28	42	0.151899	0.190476	0.75	0.333333	0.222222	0	0	1	0	0	0	0	0.44	0.49	109.725	0	105.908	0	0	0	0	0	1	0
284	55.4192	0	7.85714	8.85714	1	0.150685	emorragia	25	25	2	2	2	2	13	5	13	5	18	18	0.0126582	0.0322581	0.142857	0.142857	0.0384615	1	1	1	1	1	1	0	0.64	2.31	100.467	0	23.0384	1	0	0	0	0	0	0
285	38.1973	1	3.28571	13.4286	0	2.72055	ischemia	14	0	3	8	8	8	28	35	90	35	63	125	0.984375	1	1	1	1	0	0	0	0	0	0	0	0.96	0.96	99.9212	0	99.9212	0	0	0	0	0	0	0
286	64.8164	1	2.71429	9	0	2.80274	trauma	19	4	3	6	6	8	14	12	80	29	26	109	0.858974	0.75	1	0.666667	0.8	1	0	0	0	1	0	1	0.77	1.15	95.2473	0	66.4461	0	0	0	0	0	0	0
287	43.3123	0	8.14286	10.4286	0	2.74247	emorragia	15	6	3	7	8	8	19	13	80	29	32	109	0.849315	0.73913	1	0.833333	0.625	0	0	1	0	1	0	0	0.51	0.6	117.781	0	111.649	0	0	0	0	0	0	1
288	50.611	1	4.71429	34.4286	0	2.28219	inf_neo	20	4	3	4	3	7	13	13	57	28	26	85	0.56962	0.695652	0.833333	0.333333	0.809524	1	0	1	0	1	0	1	0.53	0.53	122.527	0	122.527	0	0	0	0	0	1	0
289	25.8959	1	4.57143	5.14286	0	2.83836	trauma	15	1	3	8	6	8	19	30	91	35	49	126	1	1	1	1	0.9375	1	0	0	0	1	0	0	0.84	0.84	120.865	0	120.865	0	0	0	0	0	0	0
290	78.7479	0	9.14286	14.5714	0	2.63288	emorragia	19	8	3	5	4	8	14	14	59	19	28	78	0.589744	0.272727	1	0.5	0.6	0	0	0	0	0	0	0	0.69	0.93	82.8051	0	58.4716	1	0	0	0	0	1	0
291	63.6959	1	2.28571	9.71429	0	2.70959	emorragia	20	2	3	7	4	8	15	12	85	32	27	117	0.922078	0.875	1	0.833333	0.904762	1	0	0	0	1	0	1	0.8	0.9	94.4237	0	89.9616	0	0	0	0	0	0	0
292	30.7315	1	10.8571	4.28571	0	2.80274	trauma	12	2	4	7	6	8	37	26	85	32	63	117	0.890909	0.7	1	0.8	0.846154	0	0	0	0	1	1	0	0.61	0.71	133.093	0	125.043	0	0	1	0	0	1	0
293	65.3178	1	7.42857	35	0	2.20822	ischemia	21	10	3	4	3	8	13	8	19	29	21	48	0.0886076	0.785714	1	0.333333	0.545455	1	0	0	0	1	0	1	1.24	1.17	60.6606	0	65.0754	0	0	1	0	1	1	1
294	25.1616	0	13.1429	40	0	2.07671	ipossia	20	9	3	4	4	8	13	15	36	24	28	60	0.303797	0.47619	1	0.333333	0.571429	1	0	1	0	1	0	1	0.42	0.4	142.472	0	144.777	0	1	0	0	0	0	0
295	79.789	0	7.71429	5.14286	0	2.72877	anossia	21	20	3	3	3	4	13	5	14	7	18	21	0.0253165	0.0967742	0.333333	0.166667	0.0909091	1	1	1	1	1	1	1	1.63	1.1	29.4615	1	47.3965	1	0	0	0	0	0	0
296	67.4849	1	3.57143	34.5714	1	2.49589	emorragia	20	11	3	3	4	8	13	10	28	33	23	61	0.202532	0.923077	1	0.166667	0.47619	1	1	0	0	1	0	1	1.34	1.18	54.4606	1	63.5106	0	0	0	0	0	0	0
297	77.1507	0	4.57143	23.5714	1	0.356164	emorragia	20	13	2	3	3	3	14	7	15	14	21	29	0.025641	0.275862	0.166667	0.285714	0.380952	1	1	1	0	1	1	1	0.45	0.35	96.6569	0	104.988	0	0	0	0	0	0	0
298	74.8493	1	13.1429	25.4286	0	1.99178	ischemia	25	18	3	3	3	6	13	5	25	14	18	39	0.164557	0.322581	0.666667	0.166667	0.307692	1	1	0	0	1	1	1	0.92	0.96	81.1197	0	77.0513	0	0	0	0	1	1	0
299	65.3151	1	6	17.8571	0	2.13425	emorragia	20	7	3	5	6	8	13	14	55	24	27	79	0.544304	0.5	1	0.5	0.666667	1	0	0	0	1	0	1	0.67	0.9	100.852	0	89.3319	0	0	1	1	0	1	0
300	79.1534	0	4.42857	24.1429	1	0.161644	trauma	21	16	3	4	4	7	13	6	18	14	19	32	0.0759494	0.3	0.8	0.333333	0.272727	1	0	0	0	0	0	1	2.33	1.23	19.2623	1	41.7009	1	0	0	0	0	1	0
301	64.3616	1	3.42857	18.7143	0	2.06027	ischemia	17	11	3	4	5	7	20	25	39	26	45	65	0.277778	0.181818	0.75	0.333333	0.388889	0	0	1	0	0	0	1	0.81	0.79	93.9428	0	94.9131	0	0	0	0	0	1	0
302	52.263	0	2.85714	13.2857	0	2.07123	emorragia	22	7	3	5	3	7	13	12	61	27	25	88	0.620253	0.666667	0.833333	0.5	0.695652	1	0	1	0	0	0	0	0.44	0.67	116.068	0	101.072	0	0	0	1	0	0	0
303	48.5096	1	9.57143	8.14286	0	2.15342	trauma	18	5	3	5	4	7	30	15	73	25	45	98	0.709677	0.52381	0.8	0.5	0.736842	0	0	1	0	0	0	0	0.55	0.5	122.384	0	127.273	0	0	1	0	0	1	0
304	70.0055	0	12	13	0	2.03288	ischemia	21	17	3	3	4	4	13	5	13	7	18	20	0.0126582	0.0967742	0.2	0.166667	0.227273	1	1	1	0	0	0	0	0.56	0.87	94.4803	0	67.5179	0	0	0	0	0	0	0
305	41.8329	1	11	15.4286	0	1.97534	emorragia	15	9	3	5	5	7	20	12	52	16	32	68	0.458333	0.208333	0.75	0.5	0.4375	0	0	0	0	0	0	0	0.61	0.61	123.196	0	123.196	0	0	0	0	0	1	0
306	64.6055	1	4.57143	22.7143	0	1.82466	emorragia	16	5	3	6	5	8	22	15	81	25	37	106	0.857143	0.52381	1	0.666667	0.705882	0	0	0	0	0	0	0	0.6	0.93	105.531	0	85.8929	0	0	0	0	0	1	1
307	50.2411	1	7.85714	14.5714	0	1.98082	trauma	10	7	4	5	8	8	27	22	64	33	49	97	0.584615	0.857143	1	0.4	0.363636	0	0	1	0	0	0	0	0.49	0.71	127.436	0	109.419	0	0	0	0	0	0	0
308	73.5041	0	7	21.7143	1	2.53699	ipossia	18	6	3	6	5	8	13	21	61	35	34	96	0.620253	1	1	0.666667	0.684211	0	0	1	0	1	1	0	0.75	0.95	78.5499	0	59.0237	1	1	0	0	1	1	0
309	55.8932	1	5.14286	19.1429	0	1.86301	ischemia	16	7	3	7	8	8	15	14	52	32	29	84	0.493506	0.863636	1	0.833333	0.588235	0	0	0	0	1	0	0	0.67	0.61	107.434	0	111.657	0	0	0	0	0	0	0
310	74.6356	1	5.14286	23	1	1.69315	trauma	26	22	2	2	2	2	13	5	13	5	18	18	0.0126582	0.0322581	0.142857	0.142857	0.185185	1	1	0	0	1	1	1	0.57	0.6	100.468	0	98.3722	0	0	0	0	0	0	0
311	45.8027	0	12.1429	10.1429	0	2.03288	emorragia	15	13	3	3	4	6	18	13	24	16	31	40	0.0945946	0.173913	0.6	0.166667	0.1875	0	0	0	0	0	0	1	0.39	0.59	125.966	0	109.927	0	0	0	0	0	0	0
312	57.5836	1	2.71429	16.8571	0	1.90137	emorragia	21	10	3	3	5	8	23	35	64	35	58	99	0.608696	1	1	0.166667	0.545455	0	0	0	0	0	0	1	1.09	1.47	74.4663	0	51.8707	1	0	0	1	0	1	0
313	78.2027	0	5.28571	29.7143	0	1.65479	ischemia	19	17	3	3	3	7	13	7	13	10	20	23	0.0126582	0.137931	0.833333	0.166667	0.15	1	1	0	0	1	1	0	0.27	0.35	113.546	0	104.253	0	0	0	0	0	0	0
314	46.4904	0	3	27.8571	0	1.67397	inf_neo	12	6	3	5	8	8	14	30	50	35	44	85	0.474359	1	1	0.5	0.538462	0	0	0	0	0	0	0	0.41	0.7	123.91	0	103.914	0	0	1	0	0	0	0
315	31.1151	1	3.85714	16.8571	0	1.88219	trauma	20	6	3	7	4	8	13	8	88	33	21	121	0.962025	0.928571	1	0.833333	0.714286	1	0	0	0	1	0	1	0.73	0.76	123.623	0	121.594	0	0	0	0	0	0	0
316	57.4164	1	5.71429	34.4286	0	1.53425	anossia	23	20	2	3	3	6	13	5	14	15	18	29	0.0253165	0.354839	0.666667	0.285714	0.166667	1	1	1	0	1	0	1	0.55	0.69	115.696	0	105.4	0	0	0	0	0	1	1
317	75.2575	1	9.14286	12.5714	0	1.90959	ischemia	19	8	3	5	3	8	13	11	50	35	24	85	0.481013	1	1	0.5	0.6	1	0	1	0	1	0	1	1.28	1.81	54.4163	1	35.7942	1	0	1	0	0	1	1
318	68.9288	1	3.14286	27.8571	0	1.6	emorragia	23	11	2	4	3	7	13	5	54	16	18	70	0.531646	0.387097	0.833333	0.428571	0.541667	1	0	0	0	0	0	1	2.09	1.17	31.3757	1	63.2723	0	0	0	0	0	0	0
319	58.7562	1	14.1429	36.5714	0	1.38904	anossia	24	23	2	2	2	2	13	5	13	5	18	18	0.0126582	0.0322581	0.142857	0.142857	0.08	1	1	1	0	1	1	1	3.78	0.9	16.4426	1	93.1775	0	1	0	0	0	1	0
320	17.9507	0	3.71429	13.8571	0	1.7863	trauma	16	4	3	7	4	8	36	8	76	33	44	109	0.732143	0.928571	1	0.833333	0.764706	0	0	1	0	0	0	0	0.39	0.35	153.346	0	158.904	0	0	0	0	0	0	0
321	65.1342	1	10.7143	28	0	1.50137	emorragia	22	14	2	3	3	6	13	5	19	11	18	30	0.0886076	0.225806	0.666667	0.285714	0.391304	0	1	0	0	1	0	1	0.3	1.03	140.315	0	75.916	0	0	0	0	0	1	1
322	74.2575	0	9.85714	75.4286	0	0.575342	anossia	23	22	2	2	3	3	13	5	13	5	18	18	0.0126582	0.0322581	0.166667	0.142857	0.0833333	1	1	1	0	1	1	1	0.76	0.89	77.302	0	63.8678	0	0	0	0	0	0	0
323	30.6575	1	4.71429	10.7143	0	1.80822	trauma	17	3	7	7	8	8	13	29	80	31	42	111	0.860759	0.428571	1	0.5	0.833333	1	0	0	0	1	0	0	0.47	0.47	148.147	0	148.147	0	0	0	0	0	0	0
324	71.1781	0	9	24.7143	0	1.50137	ischemia	17	16	4	4	4	4	19	12	23	11	31	34	0.0684932	-0.0833333	0.2	0.2	0.111111	0	0	0	0	1	1	0	0.8	1.59	74.2012	0	32.3413	1	0	0	0	0	0	0
325	52.8356	0	4.85714	5.71429	0	1.85205	ipossia	12	3	3	6	8	8	29	14	85	31	43	116	0.904762	0.818182	1	0.666667	0.769231	0	0	0	0	1	0	0	0.78	0.63	86.8196	0	102.418	0	1	0	0	0	0	0
326	61.6	1	5.71429	11	0	1.72877	trauma	7	4	4	8	7	8	51	28	80	30	79	110	0.731707	0.375	1	1	0.5	0	0	1	0	0	0	0	0.57	0.57	110.075	0	110.075	0	0	0	0	0	1	0
327	57.4575	0	7.14286	25.2857	1	1.70959	trauma	21	11	3	5	5	8	13	12	50	28	25	78	0.481013	0.708333	1	0.5	0.5	0	0	0	0	1	1	0	0.57	0.8	102.913	0	81.8694	0	0	0	0	0	0	0
328	44.1616	0	4.57143	6.71429	0	1.75068	emorragia	11	4	4	6	7	8	27	27	73	31	54	104	0.723077	0.555556	1	0.6	0.666667	0	0	0	0	0	0	0	0.51	0.7	116.956	0	105.385	0	0	0	0	0	0	0
329	18.5233	1	5.85714	14.2857	0	1.59178	trauma	21	3	3	7	4	8	14	10	83	28	24	111	0.897436	0.730769	1	0.833333	0.863636	0	0	1	0	1	0	1	0.66	0.7	140.185	0	136.836	0	1	0	0	0	0	0
330	65.0301	0	9.57143	35.8571	1	1.90685	emorragia	28	25	2	2	2	3	13	5	13	5	18	18	0.0126582	0.0322581	0.285714	0.142857	0.137931	1	1	1	0	1	1	0	0.41	0.69	108.428	0	91.3624	0	1	0	0	0	0	0
331	44.4603	0	9.28571	29.7143	0	1.25205	inf_neo	16	8	3	5	8	8	16	30	50	33	46	83	0.460526	0.666667	1	0.5	0.529412	0	0	0	0	0	0	0	0.31	0.49	137.771	0	118.506	0	0	0	0	0	0	0
332	54.3836	1	10.8571	24.1429	0	1.34795	trauma	18	4	4	4	4	7	56	26	69	31	82	100	0.388889	0.6	0.8	0.2	0.789474	0	0	1	0	0	0	1	1	0.97	84.9986	0	88.187	0	1	0	0	0	0	0
333	73.6575	1	2.42857	18.4286	0	1.45479	ischemia	21	14	3	3	4	8	20	11	25	13	31	38	0.0833333	0.12	1	0.166667	0.363636	1	0	0	0	0	0	0	0.8	0.89	88.0184	0	84.245	0	0	1	0	0	1	0
334	76.4192	1	3.85714	11.8571	0	1.53973	ischemia	19	13	3	3	6	8	13	20	18	29	33	47	0.0759494	0.625	1	0.166667	0.35	1	0	0	0	1	0	1	1.2	1.83	58.4204	1	35.0745	1	0	0	0	0	1	0
335	81.3644	1	5.42857	4	0	1.68767	emorragia	19	19	3	3	3	3	13	5	13	5	18	18	0.0126582	0.0322581	0.166667	0.166667	0.05	1	1	1	1	0	0	0	0.6	0.4	94.3122	0	111.414	0	0	0	0	0	1	0
336	59.9452	1	6.57143	9.57143	0	1.56712	emorragia	20	8	3	5	4	8	13	11	62	13	24	75	0.632911	0.12	1	0.5	0.619048	0	0	0	0	1	0	0	0.6	0.88	109.303	0	93.3838	0	0	0	0	1	1	0
337	70.8247	1	7.28571	8.71429	0	1.54247	ipossia	15	9	3	4	6	8	23	25	63	28	48	91	0.594203	0.363636	1	0.333333	0.4375	0	0	0	0	0	0	0	0.62	1.25	99.8212	0	57.595	1	0	0	0	0	0	0
338	82.4055	0	8	5.85714	0	1.54247	anossia	25	25	2	2	2	2	13	5	13	5	18	18	0.0126582	0.0322581	0.142857	0.142857	0.0384615	1	1	0	0	1	1	1	1.19	0.7	42.4964	1	80.6954	0	0	0	1	0	1	0
339	54.6301	1	8.85714	30.1429	1	0.252055	emorragia	18	21	3	3	6	3	13	20	13	9	33	22	0.0126582	-0.75	-1.33333	0.166667	-0.210526	1	1	0	0	1	1	1	0.39	0.56	135.139	0	116.467	0	0	0	0	0	0	0
340	42.5945	0	11.7143	43.8571	0	0.794521	trauma	16	3	3	6	8	8	14	33	68	35	47	103	0.705128	1	1	0.666667	0.823529	0	1	1	0	0	0	0	0.54	0.54	115.587	0	115.587	0	1	0	0	0	1	0
341	70.811	1	4.85714	18.8571	0	1.27123	emorragia	20	18	3	3	5	5	13	10	15	14	23	29	0.0379747	0.192308	0.25	0.166667	0.142857	0	0	0	0	0	0	1	0.44	0.65	114.931	0	97.9013	0	1	0	0	0	0	0
342	47.9973	1	5	19	1	1.54247	anossia	24	24	2	2	2	2	13	5	13	5	18	18	0.0126582	0.0322581	0.142857	0.142857	0.04	0	0	0	0	1	1	1	0.6	0.51	118.917	0	127.131	0	1	0	0	0	1	0
343	64.9726	1	4.28571	15.1429	0	1.28219	emorragia	16	11	3	6	5	6	17	13	78	21	30	99	0.826667	0.391304	0.5	0.666667	0.352941	0	0	0	0	0	0	0	0.7	0.97	99.0524	0	81.6293	0	0	0	0	0	0	1
344	56.2411	1	2.85714	4.85714	0	1.47945	ipossia	14	5	3	6	4	8	33	12	75	27	45	102	0.728814	0.666667	1	0.666667	0.666667	0	0	0	0	0	0	0	1.1	1.52	74.6907	0	50.5197	1	1	0	0	0	1	1
345	75.1342	1	7.28571	8	0	1.38082	ischemia	15	9	3	3	6	8	13	17	15	21	30	36	0.0379747	0.263158	1	0.166667	0.4375	0	0	0	1	0	0	0	0.77	0.72	88.7861	0	91.2702	0	0	1	1	1	1	1
346	67.4384	1	10	6.14286	0	1.39726	ipossia	9	4	4	7	8	8	44	31	58	31	75	89	0.3125	0.2	1	0.8	0.6	0	0	0	0	0	0	0	0.44	0.49	118.206	0	113.091	0	0	0	0	0	0	1
347	46.4493	0	6.42857	9.28571	0	1.32055	emorragia	12	3	6	7	6	8	34	25	80	33	59	113	0.810345	0.818182	1	0.666667	0.769231	0	0	1	0	0	0	0	0.38	0.67	127.047	0	105.423	0	0	0	0	0	0	0
348	60.189	0	6.71429	4.71429	0	1.40548	trauma	12	12	3	3	7	8	52	32	77	33	84	110	0.65	0.5	1	0.166667	0.0769231	1	0	0	0	0	0	0	0.43	0.63	110.558	0	97.5033	0	0	0	0	0	0	0
349	42.8438	0	4.42857	4.28571	1	1.31781	ischemia	15	3	3	5	8	8	18	17	78	29	35	107	0.824324	0.684211	1	0.5	0.8125	0	0	0	0	1	0	1	2.23	2.38	26.1557	1	24.1761	1	0	1	1	0	1	0
350	48.663	1	6.42857	5.14286	1	0.243836	ipossia	14	14	4	7	8	8	26	28	87	33	54	120	0.939394	0.75	1	0.8	0	0	0	0	0	0	0	0	0.42	0.42	136.728	0	136.728	0	0	0	1	0	1	0
351	45.9863	1	5.42857	18.7143	0	1.02192	trauma	22	10	3	5	2	6	13	11	75	19	24	94	0.797468	0.36	0.714286	0.5	0.565217	0	0	0	0	0	0	0	0.59	0.79	121.435	0	107.706	0	0	0	1	0	1	0
352	48.2575	1	6.42857	4.85714	0	1.27397	trauma	16	7	3	5	4	6	21	16	70	23	37	93	0.704225	0.4	0.6	0.5	0.588235	0	0	0	0	0	0	0	0.44	0.44	135.084	0	135.084	0	0	0	0	0	0	0
353	54.6931	1	9.85714	32.8571	0	0.679452	trauma	22	16	3	3	3	5	13	5	14	5	18	19	0.0253165	0.0322581	0.5	0.166667	0.304348	1	1	1	1	1	0	1	0.5	0.67	122.02	0	108.191	0	0	0	0	0	1	0
354	41.9397	1	5.14286	4.57143	0	1.10959	trauma	12	8	4	5	7	8	27	32	82	33	59	115	0.861538	0.5	1	0.4	0.384615	0	0	0	0	0	0	0	1.28	1.05	68.6126	0	87.1772	0	0	1	0	0	0	0
355	69.074	1	3.28571	11.1429	0	0.980822	anossia	18	14	3	3	5	7	15	10	20	19	25	39	0.0779221	0.384615	0.75	0.166667	0.263158	0	0	0	0	1	0	0	0.5	0.73	110.591	0	94.6611	0	0	0	0	0	0	0
356	64.2411	1	35.8571	20.7143	0	0.794521	emorragia	21	13	3	3	3	5	13	10	30	18	23	48	0.227848	0.346154	0.5	0.166667	0.409091	1	1	0	0	1	1	0	0.3	0.44	141.304	0	120.724	0	0	0	0	0	1	0
357	76.8493	0	19.8571	2.71429	1	0.0767123	emorragia	26	29	2	1	2	2	13	5	13	5	18	18	0.0126582	0.0322581	0.142857	-0.285714	-0.148148	1	1	1	1	1	1	1	0.85	0.67	66.1111	0	84.7932	0	0	0	0	0	0	0
358	52.1233	0	3	37.4286	0	0.441096	anossia	21	6	3	5	4	8	13	5	29	29	18	58	0.21519	0.806452	1	0.5	0.727273	1	0	1	1	1	0	0	0.35	1.04	125.144	0	61.7473	0	0	1	0	0	0	0
359	29.3233	0	7.42857	18.7143	0	0.791781	trauma	23	21	3	3	2	3	13	5	13	7	18	20	0.0126582	0.0967742	0.285714	0.166667	0.125	1	1	1	1	1	1	0	0.67	0.67	118.795	0	118.795	0	0	0	0	0	0	0
360	48.2164	0	4.42857	8.14286	0	0.994521	emorragia	17	9	3	4	4	7	17	6	73	28	23	101	0.76	0.766667	0.8	0.333333	0.5	0	0	0	0	1	0	0	0.51	1.26	113.716	0	50.3577	1	0	0	0	0	1	0
361	53.3123	0	13.4286	30.8571	0	0.558904	emorragia	14	8	3	5	8	8	21	34	35	34	55	69	0.211268	0.5	1	0.5	0.466667	0	0	0	0	1	1	1	0.79	0.81	85.4927	0	82.9472	0	0	0	0	1	1	0
362	54.3479	1	23.1429	26.2857	0	0.632877	trauma	22	12	3	3	6	8	13	5	27	27	18	54	0.189873	0.741935	1	0.166667	0.478261	0	0	1	0	0	0	1	1.13	0.79	73.3229	0	101.82	0	0	0	0	0	0	0
363	79.5753	1	3.71429	12.2857	0	0.884932	emorragia	22	10	3	4	4	7	13	8	20	25	21	45	0.101266	0.642857	0.8	0.333333	0.565217	1	0	0	0	0	0	0	0.79	1.13	84.8231	0	61.083	0	0	0	0	0	1	0
364	65.8877	1	7	15.7143	0	0.808219	emorragia	14	2	3	8	7	8	22	26	86	35	48	121	0.928571	1	1	1	0.866667	0	0	0	0	1	0	0	0.81	1.61	92.6322	0	43.9289	1	0	0	0	1	1	0
365	51.9315	1	4.28571	33.1429	0	0.465753	emorragia	17	7	3	3	8	8	13	11	36	32	24	68	0.303797	0.88	1	0.166667	0.611111	1	0	0	0	1	0	1	0.5	0.69	124.619	0	109.167	0	0	0	0	0	0	0
366	48.6329	1	4.57143	10	0	0.90137	ipossia	19	2	4	7	8	8	22	14	80	35	36	115	0.842857	1	1	0.8	0.9	0	0	0	0	1	1	0	0.66	0.92	113.548	0	97.3746	0	0	0	0	0	0	0
367	40.5836	1	8.28571	3.14286	0	1.01644	inf_neo	7	1	6	8	8	8	49	35	87	35	84	122	0.906977	1	1	1	0.875	0	0	0	0	0	0	1	2.71	1.18	27.9005	1	76.237	0	0	0	0	0	0	0
368	58.3397	1	12.5714	12.4286	0	0.805479	ischemia	9	6	3	4	6	8	18	26	35	29	44	64	0.243243	0.4	1	0.333333	0.4	0	0	1	0	0	0	0	1.37	2.07	56.4824	1	34.2926	1	0	0	1	0	1	1
369	24.5945	1	5.71429	8.14286	0	0.863014	trauma	17	3	3	6	7	8	60	30	84	35	90	119	0.78125	1	1	0.666667	0.833333	0	0	1	0	0	0	1	0.51	0.51	149.424	0	149.424	0	0	0	0	0	1	0
370	59.3945	0	5	22	0	0.578082	trauma	20	6	2	4	3	8	47	30	52	30	77	82	0.133333	0.166667	1	0.428571	0.714286	0	0	0	0	1	0	1	2	1.01	26.6631	1	60.9019	0	0	0	0	0	0	0
371	25.263	1	5.85714	14	0	0.671233	inf_neo	17	3	3	7	6	8	13	17	86	32	30	118	0.936709	0.842105	1	0.833333	0.833333	0	0	1	0	1	0	0	0.72	0.98	129.678	0	106.78	0	0	0	0	0	0	0
372	38.4795	1	5.14286	7.28571	0	0.786301	emorragia	16	9	3	4	6	7	13	19	69	29	32	98	0.721519	0.647059	0.666667	0.333333	0.470588	0	0	0	0	0	0	1	0.91	0.86	106.596	0	110.025	0	0	0	0	0	0	0
373	60.1507	0	4.14286	8.85714	0	0.676712	emorragia	13	4	3	6	8	8	26	33	77	35	59	112	0.787879	1	1	0.666667	0.714286	0	0	0	0	0	0	0	0.65	0.85	96.5059	0	74.4968	0	0	0	0	0	1	0
374	44.6301	0	4.42857	12.5714	0	0.564384	inf_neo	18	10	6	8	7	8	13	18	54	31	31	85	0.531646	0.777778	1	1	0.473684	1	1	0	0	0	0	1	0.8	0.79	89.0698	0	90.4347	0	0	0	0	0	0	0
375	61.2521	1	5.57143	10	0	0.580822	trauma	23	4	3	8	3	8	13	5	80	29	18	109	0.860759	0.806452	1	1	0.833333	1	0	1	0	1	0	1	1.54	1.13	48.0113	1	69.8047	0	0	0	0	0	1	1
376	57.8548	1	3.42857	12	0	0.539726	emorragia	22	2	3	8	3	8	13	7	81	34	20	115	0.873418	0.965517	1	1	0.913043	1	0	0	0	1	0	1	0.48	0.69	121.497	0	104.662	0	1	0	0	0	0	0
377	78.989	0	3.85714	55	0	0.213699	ischemia	26	21	2	2	1	3	13	5	13	5	18	18	0.0126582	0.0322581	0.375	0.142857	0.222222	1	1	1	0	1	1	1	1.24	0.64	41.2947	1	84.8799	0	0	0	0	0	0	0
378	22.6493	1	5.42857	4.28571	0	0.671233	trauma	10	1	4	8	6	8	31	35	87	35	66	122	0.934426	1	1	1	0.909091	0	0	1	0	0	0	1	0.87	0.71	121.672	0	132.271	0	0	0	0	0	0	0
379	76.4767	1	3.14286	7	0	0.616438	trauma	20	6	3	6	4	6	13	11	65	16	24	81	0.670886	0.24	0.6	0.666667	0.714286	1	0	0	0	0	0	0	0.63	0.57	95.7443	0	99.7648	0	0	0	0	0	0	0
380	76.7206	1	4.71429	44.4286	1	0.109589	emorragia	28	28	2	2	1	2	13	5	13	5	18	18	0.0126582	0.0322581	0.25	0.142857	0.0344828	1	1	1	1	1	1	0	0.52	0.85	102.876	0	84.0621	0	0	0	0	0	1	0
381	24.9945	0	2.71429	20.2857	0	0.306849	trauma	14	3	6	8	6	8	31	24	73	29	55	102	0.704918	0.5	1	1	0.8	0	0	0	0	0	0	0	0.57	0.62	128.853	0	125.338	0	0	0	0	0	0	0
382	22.3918	1	8.71429	10.4286	0	0.460274	inf_neo	14	14	3	3	8	7	13	20	13	20	33	33	0.0126582	0.0625	-2	0.166667	0.0666667	1	1	0	0	1	1	0	0.41	0.4	166.928	0	168.63	0	0	0	0	0	0	0
383	52.7973	1	8.85714	23.2857	0	0.210959	emorragia	21	6	3	5	4	7	13	7	81	28	20	109	0.873418	0.758621	0.8	0.5	0.727273	1	0	0	0	1	0	0	1.24	1.28	65.9957	0	63.5105	0	0	0	0	0	1	0
384	41.3726	0	4.14286	10.1429	0	0.389041	emorragia	19	3	3	4	2	8	13	7	80	30	20	110	0.860759	0.827586	1	0.333333	0.85	1	0	1	0	1	0	0	0.59	0.59	113.856	0	113.856	0	0	0	0	0	0	0
385	51.6658	0	11.2857	9.85714	0	0.389041	anossia	17	3	3	7	6	8	18	16	91	35	34	126	1	1	1	0.833333	0.833333	1	1	0	0	1	1	0	0.82	0.82	82.3019	0	82.3019	0	0	0	0	0	0	0
386	38.3425	1	59.1429	43	0	0.213699	ischemia	21	18	3	6	3	3	13	9	13	9	22	22	0.0126582	0.037037	0.166667	0.666667	0.181818	1	1	0	0	1	1	0	0.36	0.74	157.373	0	117.035	0	0	0	0	0	1	0
387	67.8548	0	3.57143	14.1429	0	0.287671	emorragia	20	0	3	8	6	8	21	16	91	35	37	126	1	1	1	1	1	0	0	1	0	0	0	0	0.46	0.89	102.223	0	66.6172	0	0	1	1	0	1	0
388	67.063	0	3.42857	14.8571	0	0.273973	ischemia	20	6	3	5	3	8	13	14	68	35	27	103	0.708861	1	1	0.5	0.714286	1	0	0	0	1	0	1	0.37	0.57	110.588	0	95.9322	0	0	0	0	0	0	0
389	39.9123	1	50.5714	44.5714	0	0.210959	trauma	26	26	2	2	2	2	13	5	13	5	18	18	0.0126582	0.0322581	0.142857	0.142857	0.037037	1	1	1	0	1	1	1	0.32	0.35	162.874	0	156.985	0	0	0	0	0	0	0
390	27.9726	1	6	16.2857	0	7.24658	inf_neo	17	6	3	4	4	8	13	10	25	31	23	56	0.164557	0.846154	1	0.333333	0.666667	1	0	0	0	1	0	0	0.62	0.66	135.022	0	131.597	0	0	0	0	0	0	0
391	52.7699	1	11.8571	5.14286	0	7.23288	ipossia	12	9	3	4	6	6	30	24	33	24	54	57	0.0645161	0.0833333	0.333333	0.333333	0.307692	0	0	0	0	0	0	0	0.85	0.81	99.4989	0	101.49	0	0	0	0	0	0	0
392	39.2082	1	5.14286	25	0	2.75068	inf_neo	10	7	3	4	4	6	15	34	77	35	49	112	0.818182	1	0.6	0.333333	0.363636	0	0	1	0	0	0	0	0.78	0.86	113.728	0	109.255	0	0	0	0	0	0	0
393	23.0849	1	5.85714	8.28571	0	3.05479	inf_neo	18	6	3	5	5	7	13	9	71	30	22	101	0.746835	0.814815	0.75	0.5	0.684211	0	0	1	0	0	0	0	0.72	0.7	131.513	0	133.044	0	0	0	0	0	0	0
394	89.611	1	2.57143	3	0	3.13425	inf_neo	25	26	2	2	3	2	13	5	13	5	18	18	0.0126582	0.0322581	-0.333333	0.142857	-0.0769231	0	0	0	0	0	0	0	1.05	0.95	62.2253	0	70.229	0	0	0	0	1	0	0
395	73.8466	0	2.57143	11.2857	0	2.88219	emorragia	16	2	3	7	6	8	13	19	84	30	32	114	0.911392	0.705882	1	0.833333	0.882353	0	0	1	0	1	0	0	0.48	0.57	96.6415	0	91.3291	0	0	0	0	0	1	0
396	75.811	0	11.7143	33	0	2.43836	emorragia	25	25	2	2	1	2	13	5	13	5	18	18	0.0126582	0.0322581	0.25	0.142857	0.0384615	1	1	0	0	1	1	0	0.85	0.77	66.5772	0	75.0284	0	0	0	0	0	1	0
397	54.4822	1	4.14286	11.5714	0	2.78082	trauma	20	15	3	3	5	8	13	19	15	24	32	39	0.0379747	0.352941	1	0.166667	0.285714	1	1	0	0	1	1	0	0.8	1.06	101.295	0	79.2167	0	0	0	0	0	0	0
398	78.5233	1	8.71429	2	0	2.9589	ipossia	16	16	3	3	6	4	15	18	15	13	33	28	0.012987	-0.333333	-1	0.166667	0.0588235	0	0	1	1	1	1	0	1.89	2.51	33.0294	1	23.4389	1	0	1	0	0	0	1
399	81.8466	0	3	6.14286	0	2.7863	ischemia	23	23	3	3	2	2	13	7	13	7	20	20	0.0126582	0.0344828	0.142857	0.166667	0.0416667	1	0	1	1	0	0	0	1.08	1.45	47.7836	1	33.4653	1	0	1	0	0	1	1
400	63.4466	1	5.71429	19.1429	0	1.65753	ischemia	28	21	2	3	2	6	13	5	13	12	18	25	0.0126582	0.258065	0.714286	0.285714	0.275862	1	1	1	0	1	1	0	0.56	0.44	110.102	0	121.575	0	0	1	0	0	0	0
401	76.211	0	5.42857	26.5714	1	0.912329	emorragia	21	12	3	3	3	8	13	5	21	13	18	34	0.113924	0.290323	1	0.166667	0.454545	1	1	0	0	1	1	0	0.5	0.81	94.022	0	70.5723	0	0	0	1	0	1	0
402	56.7616	1	8.42857	16.8571	0	1.66027	anossia	22	22	2	2	1	3	13	5	13	5	18	18	0.0126582	0.0322581	0.375	0.142857	0.0434783	1	1	0	0	1	1	0	0.51	0.61	119.342	0	110.876	0	0	0	0	0	0	1
403	78.2493	0	5.28571	24	0	1.46575	ischemia	21	11	3	5	4	8	13	14	29	19	27	48	0.21519	0.272727	1	0.5	0.5	0	0	1	0	0	0	0	0.43	0.59	97.4267	0	87.7968	0	0	0	1	0	1	0
404	76.611	0	4.42857	23.1429	0	1.47945	ischemia	21	10	3	5	5	8	13	7	22	14	20	36	0.126582	0.275862	1	0.5	0.545455	0	0	0	0	0	1	0	0.86	1	65.1829	0	54.3178	1	0	0	0	0	1	0
405	81.8055	0	2.57143	9.42857	0	1.68493	ischemia	14	8	7	7	7	8	32	20	76	26	52	102	0.75	0.4375	1	0.5	0.466667	0	0	1	0	0	0	0	0.61	0.87	84.433	0	62.0597	0	0	0	1	1	1	1
406	50.1315	1	14	12.4286	0	0.824658	emorragia	17	9	3	4	4	8	29	17	58	24	46	82	0.47619	0.421053	1	0.333333	0.5	0	0	0	0	1	0	0	0.55	0.55	121.527	0	121.527	0	0	0	0	0	0	0
407	63.5863	1	11.1429	14.8571	0	0.753425	anossia	26	26	2	2	2	2	13	5	13	5	18	18	0.0126582	0.0322581	0.142857	0.142857	0.037037	1	1	1	1	1	1	0	0.28	0.23	145.368	0	157.609	0	0	1	0	0	1	1
408	38.4192	0	6	4.71429	0	0.928767	inf_neo	12	1	3	8	8	8	43	24	91	35	67	126	1	1	1	1	0.923077	0	0	0	0	0	0	0	0.46	0.61	126.204	0	115.013	0	0	0	0	0	0	0
409	70.6082	0	10.5714	13	0	0.753425	emorragia	20	18	2	3	3	6	36	21	44	23	57	67	0.160714	0.2	0.666667	0.285714	0.142857	1	0	0	0	1	0	0	0.26	0.41	120.759	0	103.953	0	1	0	1	0	0	0
410	36.7452	1	2.14286	8.85714	0	0.830137	inf_neo	21	2	3	7	3	8	15	5	81	29	20	110	0.87013	0.806452	1	0.833333	0.909091	0	0	0	0	0	0	0	0.88	0.88	109.759	0	109.759	0	0	0	0	0	0	0
411	69.863	0	3.57143	12.8571	0	0.753425	emorragia	22	21	2	2	3	3	13	6	13	6	19	19	0.0126582	0.0333333	0.166667	0.142857	0.0869565	1	1	0	0	1	1	0	0.59	0.71	92.872	0	86.3229	0	0	0	0	0	1	0
412	24.0493	1	5.14286	10.8571	0	0.775342	inf_neo	13	3	7	8	5	8	13	28	81	35	41	116	0.873418	1	1	1	0.785714	0	0	1	0	0	0	0	0.53	0.75	148.117	0	128.419	0	0	0	0	0	0	0
413	82.5781	0	12.1429	2.42857	0	0.920548	emorragia	22	21	2	3	3	3	13	5	13	5	18	18	0.0126582	0.0322581	0.166667	0.285714	0.0869565	1	1	1	0	1	1	0	0.88	0.57	60.7796	0	85.7339	0	0	1	1	0	1	0
414	84.6932	1	6	26.7143	0	1.11781	emorragia	22	21	3	3	4	7	13	6	13	9	19	22	0.0126582	0.133333	0.8	0.166667	0.0869565	1	1	1	0	0	0	0	0.92	1.69	75.6169	0	36.2513	1	0	0	0	1	1	0
415	70.8	1	3	13	0	1.3589	emorragia	13	9	3	3	5	7	13	22	16	19	35	35	0.0506329	-0.285714	0.75	0.166667	0.357143	0	0	1	1	0	0	0	0.85	0.81	87.6808	0	89.4352	0	0	1	0	0	0	0
416	75.0712	0	6.42857	16.4286	0	1.28219	ipossia	17	6	3	3	6	8	13	8	24	20	21	44	0.151899	0.464286	1	0.166667	0.666667	0	0	1	1	0	0	0	0.38	0.51	103.632	0	94.0699	0	0	1	0	0	0	1
417	61.5671	0	2.57143	12.1429	0	1.3589	ipossia	16	3	3	5	7	8	19	23	60	30	42	90	0.575342	0.615385	1	0.5	0.823529	1	0	1	0	1	0	0	0.42	0.88	109.863	0	70.4407	0	0	0	0	0	1	0
418	36.3808	1	7.57143	34.1429	0	0.923288	inf_neo	21	10	3	5	4	8	13	7	48	22	20	70	0.455696	0.551724	1	0.5	0.545455	1	0	1	0	1	0	0	0.56	0.66	133.097	0	124.405	0	0	0	0	0	0	0
419	77.9699	1	5.42857	17.4286	0	1.22466	emorragia	22	22	2	2	3	3	13	5	13	5	18	18	0.0126582	0.0322581	0.166667	0.142857	0.0434783	1	1	1	1	1	1	0	3.36	0.71	16.5901	1	89.8821	0	0	0	0	0	1	0
420	59.0521	0	11.5714	65.8571	0	0.19726	emorragia	29	21	2	2	2	3	13	5	13	5	18	18	0.0126582	0.0322581	0.285714	0.142857	0.3	1	1	0	0	1	1	0	0.41	0.41	113.096	0	113.096	0	0	0	0	0	1	0
421	26.5562	0	9	27.4286	0	0.934247	inf_neo	12	4	3	5	8	8	26	27	67	32	53	99	0.636364	0.666667	1	0.5	0.692308	0	0	1	0	0	0	0	0.42	0.42	140.484	0	140.484	0	0	0	0	0	0	0
422	31.9781	1	3.28571	20.2857	0	1.05479	emorragia	16	7	3	6	6	8	22	22	66	31	44	97	0.642857	0.714286	1	0.666667	0.588235	0	0	1	0	0	0	0	0.75	0.68	121.402	0	126.39	0	0	0	0	0	0	0
423	72.5808	1	17	55	0	0.350685	ischemia	24	18	2	2	3	3	13	5	13	7	18	20	0.0126582	0.0967742	0.166667	0.142857	0.28	1	1	1	0	1	1	0	0.49	0.49	108.424	0	108.424	0	0	1	0	1	0	0
424	54.3671	1	8.28571	21.4286	0	0.956164	inf_neo	18	10	3	5	6	8	13	8	69	28	21	97	0.721519	0.75	1	0.5	0.473684	1	0	0	0	1	0	0	0.41	0.82	133.323	0	100.272	0	0	0	0	0	1	0
425	77.3425	0	7.85714	36.2857	0	0.668493	emorragia	19	10	3	4	4	8	13	14	21	20	27	41	0.113924	0.318182	1	0.333333	0.5	1	1	1	1	1	1	0	0.43	0.52	98.1135	0	92.1668	0	0	0	0	0	0	0
426	67.6658	1	5.14286	7.28571	0	1.20548	trauma	12	4	3	5	6	8	22	11	70	29	33	99	0.7	0.76	1	0.5	0.692308	0	0	0	0	0	0	0	0.74	0.85	94.7968	0	89.5482	0	0	0	0	0	1	0
427	61.0027	0	6.14286	9.14286	0	1.14521	emorragia	23	5	2	5	2	8	13	5	68	25	18	93	0.708861	0.677419	1	0.571429	0.791667	1	0	0	0	1	0	0	0.35	0.38	117.477	0	114.341	0	0	0	0	0	1	0
428	48.8384	0	5	8.28571	0	1.15068	emorragia	15	4	3	7	6	8	13	12	81	30	25	111	0.873418	0.791667	1	0.833333	0.75	0	0	1	0	1	0	0	0.75	1.56	93.6298	0	38.6256	1	0	0	0	0	1	0
429	57.3233	1	6.71429	6.14286	1	0.0547945	ipossia	20	18	3	3	6	7	13	10	13	5	23	18	0.0126582	-0.230769	0.666667	0.166667	0.142857	0	0	0	1	0	0	0	0.49	0.44	121.321	0	126.808	0	0	1	0	0	0	0
430	32.811	1	5.28571	13	0	1.03836	emorragia	23	5	2	6	2	8	13	5	73	27	18	100	0.772152	0.741935	1	0.714286	0.791667	1	0	1	0	1	0	0	0.45	0.83	148.715	0	115.633	0	0	0	0	0	0	0
431	57.8959	0	9.28571	20	0	0.882192	inf_neo	21	8	3	5	4	7	13	11	46	28	24	74	0.43038	0.72	0.8	0.5	0.636364	0	0	1	0	0	0	0	0.51	0.58	106.002	0	101.61	0	0	0	0	0	1	0
432	28.5644	1	5.85714	4.14286	0	1.18356	inf_neo	12	0	5	8	6	8	24	13	91	35	37	126	1	1	1	1	1	0	0	1	0	1	0	0	0.59	0.6	136.838	0	135.896	0	0	0	0	0	0	0
433	27.989	1	10.7143	12.8571	0	0.980822	inf_neo	18	3	3	7	6	8	13	13	85	30	26	115	0.924051	0.782609	1	0.833333	0.842105	1	0	0	0	1	0	0	0.62	0.64	135.022	0	133.272	0	0	0	0	0	0	0
434	47.6301	1	16.8571	25.8571	0	0.728767	ipossia	20	11	3	4	6	8	13	8	34	16	21	50	0.278481	0.321429	1	0.333333	0.47619	1	1	0	0	1	0	0	1.14	0.77	75.669	0	107.329	0	0	0	0	0	0	1
435	67.6603	1	3.28571	25.7143	0	0.731507	trauma	14	6	4	7	6	8	20	15	79	28	35	107	0.833333	0.666667	1	0.8	0.6	0	0	0	0	0	0	0	0.64	0.9	100.625	0	87.469	0	0	0	0	0	1	0
436	65.5836	0	8.28571	3.28571	0	1.15068	emorragia	13	2	3	8	6	8	36	25	91	35	61	126	1	1	1	1	0.857143	0	0	0	0	0	0	0	0.57	0.57	96.6085	0	96.6085	0	0	0	0	0	0	0
437	53.6493	1	4.85714	4.85714	0	1.07671	ipossia	16	0	4	8	6	8	26	18	91	35	44	126	1	1	1	1	1	0	0	0	0	1	0	0	0.71	0.71	106.388	0	106.388	0	0	0	0	0	0	1
438	53.989	1	5.14286	21	0	0.764384	emorragia	19	7	3	5	4	8	13	8	49	25	21	74	0.468354	0.642857	1	0.5	0.65	0	0	0	0	1	1	0	0.68	0.64	108.292	0	111.024	0	0	0	0	0	1	0
439	39.8192	1	4	19.8571	0	0.769863	emorragia	20	6	3	5	4	8	13	6	73	29	19	102	0.772152	0.8	1	0.5	0.714286	1	0	0	0	0	0	0	3.49	1.92	20.6941	1	42.6197	1	0	0	0	0	1	1
440	76.4384	1	6.14286	21.2857	0	0.652055	ischemia	17	4	3	5	7	8	25	13	70	35	38	140	0.686567	1	1	0.5	0.777778	0	0	1	0	0	0	0	1.45	1.3	46.473	1	53.0319	1	0	1	0	1	1	1
441	56.6904	0	4.42857	14.5714	0	0.753425	emorragia	21	17	3	3	3	7	13	8	13	9	21	22	0.0126582	0.0714286	0.833333	0.166667	0.227273	1	1	0	1	1	1	0	0.52	0.4	106.069	0	115.632	0	0	0	0	0	1	0
442	51.6986	1	1.14286	24.2857	0	0.534247	emorragia	15	6	3	5	7	8	25	11	45	26	36	71	0.313433	0.64	1	0.5	0.625	0	0	0	0	0	0	0	0.76	0.63	104.917	0	113.326	0	0	1	0	0	1	0
443	70.3836	0	9	15.1429	1	0.0465753	ipossia	12	3	3	6	6	8	19	23	60	32	42	92	0.575342	0.769231	1	0.666667	0.769231	0	0	0	0	1	0	0	1.26	1.61	43.1469	1	32.0808	1	0	0	0	1	1	0
444	40.6712	1	14	22.1429	0	0.536986	ipossia	19	9	3	4	7	8	13	29	37	33	42	70	0.316456	0.714286	1	0.333333	0.55	0	0	1	0	1	0	0	0.42	0.43	144.631	0	143.239	0	0	0	0	0	0	0
445	75.8137	0	4.57143	20.1429	0	0.558904	emorragia	25	20	2	3	2	5	13	5	13	7	18	20	0.0126582	0.0967742	0.571429	0.285714	0.230769	0	1	1	0	0	0	0	0.29	0.46	112.476	0	96.6369	0	0	0	0	0	0	0
446	19.3205	1	3.28571	7	0	0.80274	inf_neo	19	1	3	8	5	8	13	12	89	33	25	122	0.974684	0.916667	1	1	0.95	0	0	0	0	0	0	0	0.54	0.71	152.237	0	136.04	0	0	0	0	0	0	0
447	68.1699	1	5.14286	13.8571	0	0.652055	ipossia	19	2	3	7	6	8	17	28	91	29	45	120	1	0.25	1	0.833333	0.9	0	0	0	0	1	1	0	0.8	0.96	91.8075	0	80.9348	0	0	0	0	1	0	1
448	69.5425	1	5.14286	7.14286	0	0.764384	emorragia	18	11	3	4	4	8	28	27	43	30	55	73	0.25	0.444444	1	0.333333	0.421053	0	0	0	0	0	0	0	0.79	0.71	90.9959	0	95.0778	0	0	0	0	0	1	0
449	24.6712	1	5.57143	16.8571	0	0.536986	inf_neo	16	4	3	7	6	8	16	25	81	32	41	113	0.868421	0.727273	1	0.833333	0.764706	0	0	0	0	0	0	0	0.69	0.69	131.966	0	131.966	0	0	0	0	0	0	0
450	72.9753	1	3.57143	14.4286	0	0.567123	emorragia	19	10	3	4	3	8	15	12	36	24	27	60	0.285714	0.541667	1	0.333333	0.5	0	0	0	0	0	0	0	0.49	0.57	108.424	0	101.89	0	0	1	0	0	1	0
451	57.4658	1	17.2857	41.1429	0	0.210959	inf_neo	22	23	3	3	3	2	13	5	13	5	18	18	0.0126582	0.0322581	-0.333333	0.166667	-0.0869565	1	1	0	1	1	1	0	0.41	0.47	130.543	0	123.417	0	0	0	0	0	0	0
452	77.5781	0	8.71429	13.2857	0	0.479452	ipossia	22	14	3	3	2	7	13	7	15	16	20	31	0.0379747	0.344828	0.857143	0.166667	0.391304	1	0	0	0	1	0	0	0.49	0.6	93.3285	0	87.3127	0	0	0	1	1	0	0
453	61.2384	0	6.71429	16.2857	0	0.413699	emorragia	21	6	3	5	3	8	13	13	48	29	26	77	0.455696	0.73913	1	0.5	0.727273	1	0	0	0	1	0	0	0.41	0.55	111.518	0	101.245	0	0	0	0	0	1	0
454	82.0466	0	3	6.42857	0	0.569863	emorragia	17	9	3	4	4	8	16	17	46	18	33	64	0.407895	0.105263	1	0.333333	0.5	0	0	0	0	0	0	0	0.49	0.68	90.7426	0	81.4686	0	0	0	0	0	1	0
455	64.7671	1	8.28571	14.2857	0	0.416438	inf_neo	21	12	3	6	4	8	13	5	66	26	18	92	0.683544	0.709677	1	0.666667	0.454545	1	0	0	0	0	0	0	0.9	1.74	89.3319	0	40.2744	1	0	1	0	0	1	0
456	37.7205	0	3.28571	6.14286	0	0.558904	emorragia	19	4	3	7	4	8	13	15	81	28	28	109	0.873418	0.666667	1	0.833333	0.8	0	0	0	0	0	0	0	0.41	0.47	131.073	0	125.314	0	0	0	0	0	0	0
457	51.2959	0	6.28571	6.14286	0	0.457534	emorragia	14	3	3	5	5	8	24	8	84	21	32	105	0.897059	0.5	1	0.5	0.8	0	0	0	0	0	0	0	1.32	1.59	46.6109	1	37.2197	1	0	0	0	0	1	0
